# Supplementary material for: Analysis of Flow Characteristics between Tandem Flexible Structures Based on PIV: Substantial Applications for the Removal of Microplastics
Source: Micromachines (Basel). 2024 Jan 4;15(1):100. doi: 10.3390/mi15010100 (PMC10818533; doi:10.3390/mi15010100)
Supplement: Supplementary file 1 [file micromachines-15-00100-s001.zip]

Archive with 1 entries (1 files):
- micromachines-2804922-supplementary.xlsx
