# Supplementary material for: Analysis of Flow Characteristics between Tandem Flexible Structures Based on PIV: Substantial Applications for the Removal of Microplastics
Source: Micromachines (Basel). 2024 Jan 4;15(1):100. doi: 10.3390/mi15010100 (PMC10818533; doi:10.3390/mi15010100)
Supplement: Supplementary file 1 [file micromachines-15-00100-s001.zip › micromachines-2804922-supplementary.xlsx]

## Sheet: Figure 3
D/H = 0.5
Time = 0 [s]
48.8077	67.6013	68.2639	79.5492	81.3339	75.6801	72.6317	88.1468	83.724	87.6089	91.524	100.462	101.373	109.906	115.222	123.768	124.469	130.535	139.645	148.121	148.086	155.034	155.522	155.983	162.291	162.947	164.002	161.021	165.51	161.061	163.979	154.721	152.03	153.678	154.237	153.769	156.727	156.532	152.301	149.919	148.374	153.476	151.226	153.15	137.554	110.185	71.4314	48.603	58.1237	66.4618
70.9609	85.4639	85.1738	83.9977	85.2431	85.5075	86.251	91.0604	93.736	94.4058	95.6099	103.124	108.287	118.522	121.49	123.721	128.366	135.781	145.263	149.388	147.872	153.864	161.517	164.48	171.939	171.498	170.367	168.684	170.247	164.686	164.91	160.962	158.983	157.15	157.49	158.057	158.601	160.87	162.017	169.2	171.991	174.884	170.566	168.575	168.629	152.118	137.644	139.983	105.299	96.6759
88.5502	90.8387	89.6626	90.5189	86.8028	88.0594	85.6157	87.712	93.3385	101.282	103.605	108.282	112.868	120.081	123.033	126.058	139.082	145.384	147.847	148.525	157.178	157.292	161.861	164.71	173.112	176.165	174.613	175.909	176.747	172.914	163.754	160.159	160.177	158.126	157.712	160.686	161.419	162.088	165.88	177.628	178.462	177.509	174.795	173.685	180.43	179.85	178.496	173.116	157.666	153.004
90.0056	93.3511	91.2543	92.2105	94.2857	94.6052	91.56	95.5418	100.395	103.539	104.408	112.658	114.669	120.319	124.197	133.475	136.804	146.755	153.595	158.677	156.016	161.908	160.256	160.713	164.284	172.663	181.567	184.289	183.281	175.8	168.012	162.215	161.033	158.481	155.283	157.639	159.819	160.339	158.47	165.543	175.576	163.626	160.073	158.953	173.259	180.418	180.474	173.335	162.259	162.156
94.6619	94.5806	93.8041	96.1619	96.4943	95.9532	98.4953	98.8484	105.384	105.028	110.352	110.02	111.686	120.138	124.142	134.339	137.646	148.377	157.965	160.919	157.234	162.758	157.535	153.345	157.351	172.491	185.807	188.712	184.708	174.496	164.903	160.605	157.316	155.141	148.221	141.94	134.324	143.275	154.638	140.214	122.557	125.142	138.29	139.811	152.262	163.866	165.407	163.201	153.543	145.409
95.5937	89.5187	90.9312	94.4334	92.1304	94.7305	97.8558	100.003	105.065	103.792	107.393	111.328	115.143	123.93	128.557	130.817	140.53	151.333	157.046	158.901	166.055	166.556	161.889	152.376	147.705	146.604	159.663	183.189	158.808	150.379	147.988	150.999	143.447	135.204	135.632	129.209	112.465	124.121	141.545	113.348	107.128	124.43	140.595	135.776	149.972	150.967	144.924	140.036	139.582	132.676
95.6436	92.5055	92.81	93.23	91.3053	93.151	95.9848	99.5776	105.078	103.819	105.078	112.713	112.868	120.626	126.34	123.471	142.136	154.487	162.306	170.418	174.495	172.164	160.394	145.383	131.139	117.861	123.86	164.372	144.915	142.132	133.012	141.277	129.438	114.758	112.55	89.4196	88.5171	87.9452	87.8503	94.8631	99.0744	104.86	105.875	107.353	118.637	124.748	127.277	118.791	128.146	119.037
90.9352	98.3511	100.591	99.9597	101.42	96.7431	97.2079	98.2527	105.866	104.778	109.003	108.282	111.213	114.296	113.621	113.868	135.038	153.598	159.899	167.858	186.632	175.406	139.248	95.4166	80.016	67.2024	70.2383	82.6937	34.9309	59.0967	101.195	93.1123	80.1281	88.8396	97.3335	83.6533	70.7439	65.7349	81.4205	84.539	85.3839	92.0097	88.5756	82.5289	94.2548	99.647	90.4212	92.9005	98.3809	102.505
95.6729	98.3949	100.972	101.915	104.338	99.7968	97.3263	98.2824	98.305	105.789	104.841	105.731	105.2	105.975	101.529	112.298	35.7843	34.7775	96.3932	75.7387	68.7711	24.9195	17.9167	43.8481	56.0395	44.5319	31.0975	34.8784	-3.06771	-15.6381	-1.62183	31.6473	57.9222	56.882	61.6724	61.9686	47.4141	48.3797	55.0321	60.3864	56.1783	59.0172	68.1442	70.8235	76.5945	76.782	64.8295	67.7064	80.1465	88.7993
103.62	102.971	100.051	94.5192	97.6999	99.1217	101.53	92.4455	92.8303	94.0008	94.9673	94.9625	97.588	96.9552	95.0831	34.2176	4.1957	4.47673	16.3353	-0.351374	-36.0242	-12.1708	-5.94314	-1.0011	-6.60003	-17.0125	-16.6764	-12.3937	-23.5582	-41.1678	-29.4674	-1.17074	40.2094	31.5043	30.9016	51.331	43.6689	49.7157	44.856	32.2089	43.2477	43.4507	34.9344	43.2854	52.2495	59.6765	49.6834	49.3755	71.7507	81.5111
101.612	110.628	108.44	100.37	102.836	104.389	101.256	91.2572	89.5683	87.8734	91.0933	92.7784	90.6904	89.1896	81.9874	-1.80491	-2.76876	-3.19498	-4.96987	-6.73463	-40.9172	-5.50841	-11.3946	-18.9592	-29.7698	-50.1525	-35.4329	-38.5076	-40.7498	-53.4756	-34.2827	6.42569	28.9594	33.2251	23.5353	10.5565	42.5159	42.8511	14.8983	24.4168	41.8415	35.3734	28.3931	29.3702	34.4624	39.4402	33.8759	46.2592	57.3773	51.2517
102.84	115.517	109.938	98.4385	105.998	102.286	96.5577	91.8354	90.5884	89.1163	88.4274	85.5972	82.987	72.2086	34.1525	-1.52734	-1.93324	-4.27022	-0.516661	-20.0032	-26.2782	-5.57174	-12.3505	-37.2727	-51.1416	-51.5888	-49.2229	-49.4179	-42.5725	-55.7722	-22.4186	2.84971	20.8637	29.4642	18.6476	-9.8204	24.4181	26.1184	9.95364	54.3457	52.5876	31.5777	29.7478	31.6219	27.8147	17.5684	19.1411	41.4837	45.3051	24.4118
95.6008	104.923	102.908	96.9982	95.4089	94.3614	93.9466	90.1261	91.1299	72.9943	75.9363	82.4712	73.8206	62.8134	17.1344	-0.760581	-1.00287	-2.67295	-13.3017	-22.1199	-25.1191	-4.61035	-8.90916	-36.0977	-56.3002	-48.1259	-41.6095	-38.8828	-36.3805	-40.7945	-26.9658	-25.4798	20.4763	20.8333	-5.77808	-19.0538	8.70143	3.56253	-6.15137	29.0599	25.8252	20.9146	19.4128	26.0981	16.0178	-0.238419	3.13508	31.3168	39.9798	25.0394
100.235	95.2979	100.129	97.474	89.0856	78.8324	87.8056	85.4275	69.763	63.4625	72.667	80.5587	67.6687	60.0997	1.47794	-0.412529	-3.57701	-5.09444	-11.8292	-17.8852	-12.1066	-2.46774	-3.95446	-35.5269	-41.2929	-46.0883	-42.1694	-46.5643	-53.2264	-54.2145	-34.7459	-30.9504	-18.8838	-40.327	-55.5154	-16.2326	-24.9362	-19.4027	-13.1511	-15.0135	-9.7726	2.81871	1.38687	3.00112	5.06585	-0.188351	-1.22921	10.4184	24.3064	27.5354
85.2405	81.2329	91.8292	86.1581	76.7753	66.5361	70.2263	71.7713	45.0166	39.9857	69.5028	69.6246	64.5253	38.3811	3.14303	1.81278	0.0319947	-0.570282	-1.96831	-5.05807	-1.45081	-2.73717	-14.3658	-38.3944	-41.4291	-48.5733	-50.8727	-56.7585	-48.6723	-50.3011	-59.2742	-55.7013	-35.2063	-36.0988	-15.0765	-7.35336	-44.4804	-48.0846	-47.1896	-37.3326	-14.9114	-9.62845	-15.1391	-4.9075	0.680292	12.3729	9.32008	20.5534	24.3355	25.8714
32.1426	46.5369	71.0786	66.5157	63.3402	32.5186	43.1286	58.7575	36.507	35.0361	49.5296	57.6177	59.3887	25.1481	-4.23056	-1.53413	-0.213741	-0.119268	0.0703915	2.52445	0.643331	-0.157988	-35.6182	-42.779	-70.1216	-65.9471	-41.6128	-28.0179	-15.814	-44.1469	-54.747	-59.3262	-53.0938	-34.7684	-7.02832	-44.116	-59.1844	-52.1175	-57.491	-59.754	-45.1081	-40.5159	-56.2457	-15.8644	-38.4661	-25.7423	0.153941	8.93772	9.40744	12.7322
22.7881	17.2731	18.4498	19.4137	-1.34168	7.41584	10.8757	11.8416	36.2961	35.411	31.2255	13.3425	21.4591	2.43268	-2.66127	-2.40113	-1.67508	-0.605088	0.115897	-0.0365493	-0.0949138	-0.922123	-0.27547	0.454838	-36.2017	-65.5106	-39.3043	-37.9868	-60.1122	-58.2269	-51.2119	-53.9265	-46.4451	-48.7769	-47.7881	-58.3156	-60.2936	-57.4365	-72.3709	-64.1736	-51.668	-57.0176	-71.4897	-70.4806	-56.87	-32.0062	-15.9868	-26.4026	-27.1134	-9.716
Time = 1 [s]
99.0153	101.607	90.1382	86.3742	90.9154	90.0676	94.1827	95.5922	97.7667	105.249	111.57	107.866	113.295	119.169	124.628	123.402	131.363	137.614	144.867	148.164	153.026	160.408	165.118	165.553	167.986	168.095	171.012	170.776	170.759	168.671	161.912	157.178	155.539	155.748	154.392	154.201	151.395	148.194	146.493	142.843	144.65	150.168	157.369	155.598	154.108	142.086	138.719	138.072	134.006	137.156
103.91	107.619	99.9198	98.1247	104.935	108.48	109.799	111.915	110.543	112.192	117.86	121.466	125.257	124.928	129.658	129.609	136.158	145.219	152.562	155.755	159.811	164.472	167.677	168.957	173.519	176.609	180.662	178.736	181.223	180.335	175.643	173.786	173.571	170.895	164.02	160.921	160.818	159.216	165.377	165.804	165.737	164.104	168.818	167.717	168.792	170.471	172.017	169.174	168.872	163.746
104.132	110.433	106.453	103.496	109.034	114.672	111.409	114.522	112.477	117.789	124.453	131.137	127.638	128.395	132.933	136.654	144.827	150.067	155.113	160.676	165.294	168.996	170.226	172.297	173.012	176.314	177.016	179.827	181.474	180.494	177.527	175.696	176.119	172.897	172.431	170.561	167.057	164.254	167.739	169.257	171.906	172.574	175.305	172.065	173.824	175.221	176.973	173.351	175.351	170.158
118.319	116.543	110.016	107.106	107.68	114.055	114.772	111.4	112.157	117.441	123.933	130.36	120.484	126.46	130.284	136.548	146.271	148.558	157.786	161.046	168.842	168.747	171.446	173.752	170.59	176.807	178.273	185.165	182.489	180.036	177.878	176.867	175.551	171.475	170.264	170.52	166.093	161.592	161.746	163.829	170.313	170.114	171.153	176.527	180.411	178.707	180.152	179.758	179.205	172.18
116.505	115.024	108.589	109.195	102.442	111.903	113.561	109.053	113.204	114.861	116.03	115.26	120.407	125.915	126.724	135.733	141.96	147.707	157.482	158.972	172.012	170.65	172.624	171.97	174.63	180.772	186.799	191.065	186.371	181.886	174.908	173.416	171.271	170.158	164.736	164.943	159.145	154	147.765	146.206	146.03	137.127	146.048	172.309	166.832	164.012	174.913	177.901	173.936	167.844
106.412	102.67	106.052	106.232	105.224	106.382	105.068	109.169	113.664	113.271	113.187	112.743	121.482	128.118	123.332	131.84	136.427	146.747	156.281	168.361	176.846	172.657	171.275	171.142	168.885	173.611	183.056	187.273	184.591	178.003	163.852	163.534	164.856	166.647	160.801	155.24	148.268	144.585	136.321	123.494	108.898	100.774	115.751	150.636	153.901	139.088	136.952	131.501	130.101	143.323
104.935	101.315	107.181	105.488	105.273	109.961	113.945	107.965	105.698	113.47	114.716	109.268	114.171	123.502	122.648	125.578	129.402	139.191	151.583	169.626	175.552	169.495	156.056	122.536	139.273	164.272	136.562	133.392	165.929	160.179	144.678	135.997	136.119	128.425	118.41	109.847	125.244	121.406	111.305	102.615	88.4278	90.718	105.756	124.142	115.585	104.043	110.139	112.25	112.456	120.802
96.8766	111.526	113.811	113.084	110.586	110.328	112.534	104.758	106.989	111.91	111.205	107.037	108.769	106.964	108.069	118.328	131.608	142.622	139.426	140.152	146.782	134.226	81.3009	67.4681	63.9639	65.2064	66.4102	68.3037	86.3267	97.1623	89.7019	90.2061	101.383	100.524	96.1228	87.3287	95.707	87.8545	82.1601	79.9296	72.6054	83.8821	104.782	98.77	90.2513	91.0203	93.5634	106.556	104.933	104.086
101.366	110.732	113.193	111.009	111.549	111.19	108.991	107.444	110.405	114.32	107.266	103.463	108.08	100.757	95.7613	108.367	23.6039	19.2708	82.1912	48.6837	98.8608	73.7167	9.44361	22.9874	40.0195	38.4626	56.1636	27.7768	28.6981	67.6236	65.2654	69.8286	81.5291	84.6389	85.6062	78.2735	81.7197	78.3895	78.6462	74.8812	60.2394	54.9879	65.5102	63.774	48.5386	46.121	76.7151	97.3794	96.9821	97.5552
99.0737	100.688	104.649	107.169	110.161	105.053	101.384	106.291	112.431	109.906	93.2801	89.3114	90.563	80.5123	75.9523	11.1609	0.919084	-0.363698	-14.3182	-26.4726	-27.083	-17.8184	-2.30235	-0.963121	10.0979	21.8362	3.96365	-1.04117	-2.57465	34.4047	33.9006	42.2398	74.7623	80.7177	69.1007	58.5825	59.0166	67.2956	79.7908	69.9951	53.8928	46.3181	47.2936	38.7878	27.1083	28.7956	48.9703	78.168	81.0097	74.3036
98.9866	95.8704	93.4695	101.035	105.601	98.3873	94.8214	102.005	105.553	90.2487	78.2803	77.4967	75.8159	61.425	43.5325	0.571728	-0.135963	-1.03729	-12.2951	-16.0229	-27.8064	-15.662	-1.52084	-3.03409	-17.4169	-11.5907	-2.37902	-4.23014	-16.4264	-11.9628	13.7012	21.5028	55.4252	67.5298	61.246	42.6032	46.3594	41.7897	31.4568	47.1953	49.0209	35.0444	28.8569	28.7419	16.8516	16.6027	34.8394	43.7602	31.1394	44.9955
100.833	95.7942	92.9616	96.4168	92.1377	92.3415	81.7941	74.3673	74.3678	60.1425	57.8015	61.6972	48.9102	49.0149	1.08123	-0.105317	-0.0180038	-2.58991	-1.25913	-6.1741	-24.5933	-1.55564	-1.9141	-2.77001	-31.7144	-36.2595	-36.4875	-34.2365	-24.6564	-20.0213	-31.5589	-39.8493	-28.8576	-13.2386	-11.6109	23.1559	28.4272	22.6502	16.6288	5.54828	-26.057	-28.3155	1.79917	21.1945	17.3026	6.20412	13.8644	37.2172	22.5135	20.5277
101.204	98.855	97.9528	92.8898	91.0966	87.1583	71.7521	57.6227	65.2794	57.9717	45.4592	40.3958	27.8903	28.4225	0.227774	-0.477288	-0.32769	-1.73752	-3.12156	-0.280493	-3.59093	-0.976666	-1.82903	-6.73509	-32.6391	-42.5444	-40.5373	-32.906	-32.9286	-34.9466	-44.1502	-46.8128	-35.3942	-24.6882	-15.6446	3.62577	0.853023	-6.56498	-0.39754	2.40285	-20.6185	-33.1643	-18.6808	-5.85552	17.0926	2.77853	2.73863	16.1223	21.0409	18.6074
97.6936	97.7045	91.7449	84.2138	82.3341	73.7971	64.7623	60.685	62.8485	10.7133	7.22084	14.2755	12.0519	11.1683	0.209228	-0.432801	-0.842584	-2.78961	-10.8862	-7.46174	-0.135937	-0.428122	-0.598869	-18.8347	-23.8886	-36.38	-39.5848	-28.888	-36.3395	-37.5858	-35.6127	-40.3025	-30.5975	-22.2751	-13.3973	-8.59539	-13.0395	-10.7241	-3.44191	4.85739	-2.00027	-20.6976	-23.8433	-14.6454	5.99427	-1.47821	2.93959	5.5412	7.76187	20.9406
87.2769	87.9791	80.6752	77.5096	65.4551	60.0048	43.8495	43.8322	42.0752	-0.916236	-1.27554	4.81386	6.42029	15.1634	1.18615	-1.16101	0.301479	0.0541079	-9.85	-7.17945	-2.60305	-1.00467	-2.25934	-20.5696	-22.1485	-28.6195	-28.9731	-34.5627	-33.1441	-21.079	-15.6453	-26.9679	-30.5293	-28.4037	-38.0422	-29.6557	-17.4893	-17.7544	-20.6805	-5.33755	-7.43852	-19.3601	-24.7733	-28.1054	-16.0688	-10.904	-12.113	-16.4316	-25.2373	-14.9516
66.4508	65.3032	49.5179	54.0535	26.3932	10.3932	30.496	-0.818601	-2.95238	-0.970338	4.511	25.3554	9.61394	5.8037	8.97588	-0.356749	-0.498448	0.085792	0.425642	-2.39115	-2.6804	-1.98663	-4.51957	-13.5141	-19.4618	-25.9633	-26.7904	-44.4754	-33.2354	-21.7569	-15.71	-25.4142	-30.044	-23.5089	-35.4267	-43.8145	-29.5311	-24.5542	-20.3325	-24.7796	-25.9668	-21.3433	-36.3927	-28.0017	-20.5159	-34.1425	-51.8943	-51.5968	-32.1708	-30.7202
7.9675	15.8323	26.0672	31.7554	18.9002	4.55068	15.1008	-10.3895	-10.2966	0.736391	0.703605	-2.09895	-3.82359	0.0143008	-0.321032	-0.342086	1.58178	-0.850128	0	0	-0.630727	-4.50442	-6.43761	-0.871323	-18.4753	-10.587	-27.2021	-29.0851	-29.6567	-31.6763	-26.1118	-26.0856	-30.8287	-12.0808	-7.34709	-6.9759	-30.6592	-29.9949	-28.2223	-35.6023	-39.4757	-35.5896	-46.3037	-44.3652	-31.0095	-47.1205	-59.0198	-51.9716	-50.7264	-45.9117
Time = 2 [s]
46.7386	75.9458	69.9318	52.6108	62.2676	74.6216	79.2796	82.2612	91.6311	99.7078	95.2811	100.681	111.756	118.094	121.841	117.777	123.563	129.546	137.421	145.092	146.875	156.868	162.887	165.748	170.398	169.674	170.12	168.571	163.854	161.343	166.989	172.067	169.845	165.024	159.292	152.928	151.022	147.276	153.064	155.52	145.462	134.596	140.795	147.884	143.259	144.662	148.679	150.352	152.737	147.353
69.6257	92.9447	94.3719	89.5901	87.7942	89.0767	95.6509	91.1638	97.7491	105.106	109.763	110.05	115.907	118.775	121.335	123.633	130.817	138.269	144.463	148.876	157.472	161.883	168.343	171.499	177.935	182.107	180.3	178.576	180.631	177.816	177.243	175.806	173.454	175.047	174.289	172.18	173.017	172.96	173.198	166.744	162.586	161.893	157.258	156.464	159.506	164.031	163.996	160.957	164.106	158.782
99.4149	97.6838	97.2091	96.3969	92.9514	99.7687	110.63	102.802	109.784	107.782	113.196	114.812	118.385	123.022	124.725	130.794	135.865	140.799	144.108	147.728	156.679	163.146	169.405	170.766	179.005	184.634	183.678	179.484	181.345	180.209	177.546	176.924	174.792	174.814	176.545	176.677	175.93	178.044	179.572	173.771	168.222	168.807	167.35	165.785	166.262	166.2	167.679	165.102	164.827	160.22
105.175	102.903	99.8667	95.9982	98.9671	108.536	110.672	115.201	105.983	105.929	107.511	114.82	116.426	122.089	125.997	133.356	136.182	137.621	142.857	150.172	157.596	164.24	169.104	173.484	175.89	183.371	181.234	180.702	182.258	178.826	174.85	175.408	173.678	172.447	176.11	179.363	177.848	176.733	176.915	173.156	174.617	176.019	173.649	169.048	167.892	166.348	166.529	165.277	165.217	158.848
112.517	108.773	101.911	99.6621	104.229	105.642	107.944	116.462	106	106.141	107.987	113.196	113.837	116.503	126.09	132.056	135.22	144.999	156.215	158.016	161.195	165.726	168.795	175.702	177.511	184.318	181.177	179.634	179.765	177.375	175.391	176.493	176.253	174.771	174.755	171.912	166.814	166.536	171.112	174.564	177.357	176.232	171.951	166.169	167.747	165.365	164.437	163.627	163.504	153.734
105.107	102.764	106.828	107.745	114.103	109.322	109.658	113.704	106.144	106.967	109.184	106.165	108.367	112.099	125.442	131.236	137.464	149.054	159.531	166.02	179.477	175.895	168.131	171.127	179.772	186.975	189.145	172.341	168.288	170.738	171.267	168.713	171.418	172.37	174.602	165.571	162.764	160.036	164.174	175.091	176.284	170.164	161.045	154.983	154.886	151.967	144.403	135.962	131.358	120.911
105.491	107.792	110.412	109.84	111.395	106.494	107.344	114.071	105.288	104.96	107.268	106.576	106.204	111.329	119.92	130.782	145.804	151.099	164.471	177.578	175.798	156.144	138.217	157.27	161.771	171.177	170.424	157.784	155.615	160.186	162.873	156.214	161.532	166.808	167.409	159.24	152.461	148.822	146.512	141.714	142.766	154.815	150.363	141.396	140.276	138.503	111.547	95.5984	102.003	111.263
109.975	109.155	111.935	111.948	106.547	103.364	104.748	107.714	104.897	105.447	103.881	106.621	103.557	109.284	116.798	135.989	153.599	158.922	168.725	163.207	155.184	102.326	75.967	67.2725	75.5848	97.6254	98.4538	111.402	117.233	116.388	121.391	126.401	143.235	145.142	136.917	128.891	126.96	124.484	103.776	104.323	100.072	81.4001	84.9824	81.7156	73.1363	70.559	75.624	75.6433	92.2559	111.166
110.979	112.442	114.63	113.319	100.56	103.895	107.91	106.196	104.055	103.564	102.282	101.439	102.303	105.276	105.626	135.363	154.195	133.986	96.57	37.7002	31.3694	15.9866	5.32489	9.20248	53.1405	36.0453	55.7632	78.9497	57.4607	34.9892	45.7861	46.9753	82.1258	56.2734	50.8195	59.4424	76.6456	63.0192	66.1364	70.8606	59.1127	55.3966	63.6673	66.2288	64.9753	53.3792	53.717	54.7772	59.3059	78.0541
107.907	111.24	115.069	109.447	102.609	102.926	101.316	103.232	103.739	100.371	95.712	94.673	95.3187	92.4583	92.535	68.8208	7.72994	8.11124	11.7944	7.10831	5.29323	-1.06953	-1.27581	-1.77618	-28.3156	-15.6671	5.59951	2.92292	-0.663912	2.62851	11.819	23.9503	44.792	37.8544	37.0157	44.6102	45.737	46.1084	49.3348	54.4409	35.2214	32.6362	41.9889	70.6841	77.2291	64.7255	51.2188	39.1362	38.797	46.9827
107.88	105.896	106.77	108.419	105.218	99.242	101.23	100.65	102.676	97.4591	89.13	93.1216	86.6069	81.4997	80.3724	1.23011	-0.40508	-1.13276	-6.14166	-7.06238	-4.28544	-1.8696	-2.15994	-2.29082	-28.0273	-16.8011	-12.8984	-34.0105	-25.3177	-4.00248	-9.30439	-19.7702	-16.6167	-1.64645	3.36312	25.3359	36.3605	40.0515	20.296	-6.76676	6.33651	5.82082	9.18914	35.6636	48.8932	38.9937	17.0733	24.4139	34.0161	24.1869
101.56	105.297	113.335	112.458	101.808	97.9318	102.511	98.1845	93.9209	89.3993	89.469	91.4263	86.6371	71.2502	49.6092	0.637892	-0.100522	-0.40788	-18.4544	-22.9463	-4.80428	-2.4671	-4.58525	-3.97888	-25.7189	-27.0384	-41.7204	-54.4085	-51.5287	-50.7562	-39.2955	-44.8267	-47.2889	-34.3837	-18.1894	6.46902	13.6562	15.926	-9.34641	-28.0627	-38.4922	-33.8711	-11.384	9.35893	15.3696	4.83533	-0.35603	8.73218	30.241	31.6472
108.741	105.904	114.274	114.117	97.8388	99.1227	100.836	93.4704	93.1465	90.7611	85.2742	79.3809	75.5848	59.1358	7.33227	0.573107	0.153194	0.77994	-16.7546	-16.2909	0.778392	-2.39702	-3.58812	-5.90979	-33.9139	-42.769	-52.0302	-50.6812	-43.7676	-53.9412	-44.8547	-43.0784	-44.3865	-38.1732	-22.8119	-11.5259	-29.3228	-36.8643	-22.21	-31.1109	-40.5543	-37.8776	-18.6851	-27.9108	-26.4277	-14.0529	-7.72644	4.11817	5.06025	6.71934
113.144	111.224	101.304	93.1813	99.8184	103.44	100.817	91.3138	91.7659	79.2421	71.6577	75.0784	62.7397	54.5759	1.75409	-0.380593	4.35744	-5.83554	-3.64894	-4.1453	0.149488	-2.23527	-2.25579	-16.389	-31.2228	-31.0282	-31.2164	-38.7822	-46.3929	-57.032	-46.3033	-36.499	-38.9155	-33.266	-27.0898	-34.4445	-38.804	-44.9418	-49.462	-36.6109	-38.6579	-34.3482	-29.4721	-37.2352	-36.0296	-37.6707	-35.9943	-29.6258	-5.62097	0.44217
66.4434	87.9821	84.8121	83.8934	92.74	88.5959	86.1268	89.5508	71.2837	67.0711	62.4046	56.097	48.2901	40.1266	6.03376	0.874146	-4.84606	-5.05306	-0.796656	-3.72628	-3.38022	-1.24802	-1.11536	-11.9809	-28.4272	-37.3218	-29.7571	-36.7923	-52.6188	-46.4833	-37.7526	-31.1382	-36.8423	-41.2239	-51.2002	-52.3148	-40.2433	-46.6998	-54.0833	-40.4264	-40.577	-36.0595	-35.0638	-34.1037	-35.2334	-40.0418	-41.7819	-42.5183	-42.2607	-12.3093
31.1483	39.3575	4.84706	30.9035	77.8431	47.1215	47.3106	48.966	27.8671	56.3459	57.4875	45.4588	32.4316	28.1167	2.92865	0.857079	-2.51688	-3.14856	0.00806577	-1.30595	-0.619889	0.553866	5.36693	4.44608	-18.7318	-23.4158	-34.764	-42.2259	-43.5572	-45.2325	-40.409	-30.5256	-57.9875	-56.0379	-58.8084	-51.2725	-42.7521	-46.744	-50.1225	-40.5022	-39.6643	-38.4674	-35.2825	-29.9819	-17.4548	-10.6085	-21.4901	-36.1185	-43.0586	-30.6848
3.13831	-0.156493	-17.1442	-10.9356	-6.37377	33.0682	-3.57326	-12.3307	7.54865	28.3656	26.5275	22.3868	8.3273	6.41892	-0.476266	-1.32606	-3.49685	0.634575	-2.62145	-1.23474	-0.0656211	0.500795	6.279	6.18089	5.96967	-5.96535	-12.3347	-36.36	-46.0902	-40.3116	-34.9316	-28.4246	-47.7007	-49.9832	-49.9532	-45.6148	-42.7154	-51.3315	-51.4708	-36.2172	-36.7193	-37.7748	-35.4912	-26.9125	-13.0383	-6.36333	-11.8132	-20.3129	-35.312	-31.172
Time = 3 [s]
40.6994	55.7796	62.6543	53.6478	55.9329	81.3372	92.5869	86.0066	83.9418	86.4719	87.5966	100.236	99.4444	104.172	111.37	114.887	128.965	138.724	145.397	145.136	146.894	151.602	160.118	161.281	164.146	162.767	162.917	162.496	166.161	169.318	171.656	170.791	166.954	165.842	163.845	166.354	164.861	172.534	172.232	159.858	147.959	145.688	151.425	144.126	137.12	123.338	118.397	128.114	141.229	137.958
67.623	72.1066	70.873	89.803	85.0018	91.2434	96.5878	97.9348	98.4622	98.692	100.385	106.553	103.876	107.636	115.788	122.48	129.942	134.873	146.552	147.226	154.617	160.16	164.063	164.438	167.359	169.892	169.629	169.152	176.135	176.085	174.58	173.659	175.47	171.714	171.01	176.566	176.995	185.508	187.787	185.702	180.086	174.257	175.997	169.832	170.385	170.476	166.27	162.515	160.479	158.01
91.7619	87.8431	92.3424	100.92	94.6892	94.2162	93.8977	99.9833	102.908	104.912	106.039	102.955	102.18	106.504	117.401	129.475	133.827	139.479	149.227	152.33	159.856	161.461	165.587	162.654	165.493	170.022	169.81	170.984	177.192	179.367	175.242	176.155	179.637	174.669	183.049	182.623	180.977	175.819	172.164	179.375	180.379	182.961	180.965	174.468	174.262	172.742	169.147	166.534	161.977	161.036
93.1265	92.7018	98.3076	111.503	99.0279	91.2962	93.9511	97.3793	98.3821	103.222	105.066	106.619	111.931	112.798	132.404	139.98	140.004	143.195	150.285	153.418	161.027	162.32	165.112	162.755	165.873	170.938	170.781	173.005	176.707	178.905	175.247	174.039	178.846	180.68	190.177	185.769	181.709	167.829	160.927	165.147	167.67	170.968	172.005	167.235	163.65	160.345	159.604	161.777	159.085	158.149
90.3228	91.2274	90.5079	104.566	96.6488	90.231	92.8516	91.7682	93.5285	99.6057	105.152	108.712	113.749	117.325	124.709	132.669	139.333	142.354	149.864	155.747	163.819	168.687	166.56	162.441	163.712	165.961	169.122	175.081	175.686	175.32	173.135	173.238	176.611	181.049	186.343	178.698	176.501	185.1	182.683	170.194	167.765	162.631	157.83	152.949	155.072	156.004	154.931	154.878	155.743	151.411
94.3672	94.9259	94.4792	96.539	95.1253	94.5234	93.795	92.6407	94.7775	97.4929	100.48	104.302	111.336	120.283	123.576	126.986	139.029	149.115	155.4	168.741	176.068	179.28	174.232	162.604	161.216	163.266	163.178	170.368	172.829	165.05	163.744	170.97	159.836	153.867	156.644	153.517	162.5	171.89	178.881	165.032	161.296	155.7	143.46	141.778	143.831	144.128	143.397	142.1	146.837	141.149
96.4498	99.4971	100.544	103.366	104.746	107.361	106.254	100.507	101.618	99.5974	98.2246	99.512	104.407	112.34	114.517	119.872	131.341	149.132	157.821	171.882	179.868	187.196	176.607	154.492	154.831	158.381	146.843	131.952	141.512	117.785	81.3719	59.4303	91.5352	113.821	122.102	146.847	144.208	140.089	155.484	144.763	137.404	140.95	133.637	127.964	123.497	121.366	128.825	133.996	132.903	130.17
96.3806	100.599	106.646	111.432	112.535	110.962	107.959	103.749	101.676	99.2293	98.413	100.004	99.4902	102.054	104.773	115.423	132.525	142.973	157.69	166.715	141.088	137.132	139.323	101.909	101.754	105.017	78.4647	68.4207	60.9334	51.5025	45.7427	58.0592	61.0988	65.3486	76.7699	87.8558	96.7602	93.697	93.6366	108.03	95.7717	109.431	120.852	113.874	110.794	106.708	105.998	113.65	112.74	106.635
97.312	105.691	111.126	114.154	115.819	111.671	103.798	104.216	99.6218	94.6125	94.8122	96.5771	92.4286	90.284	93.2954	118.617	69.2653	77.4253	148.228	129.787	59.9105	14.2071	-6.26265	-1.16454	30.4044	56.7373	34.071	23.1837	19.0778	28.5971	1.06067	21.0994	40.9554	22.0728	18.0563	39.1702	50.5464	50.817	54.6537	67.6724	77.2464	89.4269	89.2607	85.8782	93.5252	70.5473	62.2189	83.7099	105.808	100.947
111.292	109.912	111.344	113.024	113.306	113.656	107.978	98.1696	93.9777	95.1347	94.5913	90.331	85.5569	80.322	54.6303	9.15998	4.55405	4.19908	10.4869	-2.89333	-20.8824	-10.0298	-13.0084	-13.4984	-26.3211	-24.3814	-10.5345	-18.0085	-12.0058	16.0636	-14.3581	-13.4668	23.6253	24.3434	-13.3889	2.63938	13.0968	15.9402	26.9992	18.2791	10.0893	23.9856	36.0982	45.591	60.2702	54.7556	52.582	62.9465	65.189	66.1253
112.465	105.847	106.847	104.449	109.227	111.79	105.476	95.3914	92.893	90.9716	91.4673	85.8582	77.3644	76.5938	27.7461	0.268434	0.53072	1.21506	-2.20638	0.0537151	-6.87697	-8.44468	-13.6244	-10.5502	-22.0745	-18.6294	-26.6551	-30.7294	-35.1593	-31.5207	-14.2235	-16.4	-24.5813	-29.2122	-22.7497	-12.1282	-4.63711	-3.34751	-19.91	-11.2144	-7.01824	-19.8337	-11.4159	13.1012	-1.55292	-3.93437	8.88572	19.1883	14.9677	30.8388
109.512	103.364	106.229	98.8227	101.524	100.349	91.4048	88.3264	87.4148	88.4799	86.9067	81.5036	73.5267	49.8618	12.5891	0.165514	0.201767	-1.78694	-5.19992	3.03329	2.72069	-11.1114	-11.9529	-14.7984	-27.5554	-23.2223	-27.013	-28.364	-32.5199	-35.3632	-24.776	-28.6077	-34.1226	-30.3108	-28.9614	-15.7153	-5.82328	-1.93436	-26.6489	-27.284	-21.0744	-30.1261	-26.1794	0.906725	-12.9093	-17.1921	-8.70465	-8.9103	-6.35121	2.63223
103.584	100.836	92.8686	98.6855	96.6572	91.8292	87.3923	85.0605	84.5804	85.5476	84.7829	83.4042	66.4052	17.3941	1.86184	-0.219577	1.22627	6.44268	-7.7188	-2.07529	1.16721	-8.41855	-9.26492	-27.2372	-32.2802	-26.9855	-29.4604	-36.4095	-36.9983	-55.1682	-37.4017	-29.9626	-33.6136	-31.371	-44.0088	-38.8048	-43.5097	-36.3376	-47.177	-35.5717	-22.0196	-20.4247	-13.8443	1.15142	-4.517	-26.4402	-21.0687	-14.4238	-4.32838	14.3448
93.1177	90.459	95.4924	96.7788	92.5548	86.6444	83.7497	81.3471	74.3991	71.9388	71.0006	73.5023	49.6403	15.6006	0.304158	-0.892472	4.63931	6.96742	-5.84205	-2.28225	-0.120614	-5.18664	-6.70932	-24.748	-29.879	-34.6371	-32.7693	-35.9205	-37.5791	-57.9324	-38.5328	-27.5917	-32.7977	-33.3287	-37.6864	-38.3832	-43.1678	-51.2946	-51.3355	-49.8184	-47.7092	-29.3246	-15.129	-30.3431	-23.2535	-23.8843	-12.8522	-6.82101	-15.6893	-0.660755
81.1347	86.4116	89.856	86.945	80.1309	68.8783	71.3558	66.2041	58.2287	56.5801	59.0213	42.034	18.2402	10.0718	0.863359	2.53903	-0.0293437	0.0507381	-8.56414	-3.82111	-2.9296	-2.14102	-7.38536	-20.1887	-36.3675	-32.2603	-32.4711	-33.8045	-39.5749	-50.8409	-49.3364	-37.9489	-35.0317	-30.4211	-30.6853	-40.1486	-43.1641	-47.7219	-55.7391	-65.8782	-71.8741	-57.9838	-41.3255	-36.398	-34.9969	-35.2586	-22.2013	-17.6786	-19.8368	-18.9652
67.5607	74.3833	74.9322	67.8455	39.9757	38.1967	53.9069	42.0352	45.9754	35.4202	14.7943	9.92276	2.76457	-0.538439	-9.83451	-2.21396	-0.607216	-1.47264	-5.4155	-3.52382	-0.111653	0.9353	-3.32434	-16.5348	-35.126	-28.063	-34.4149	-37.4307	-47.147	-32.2527	-33.1156	-55.7154	-57.2438	-45.1933	-33.5755	-37.7267	-37.0012	-42.344	-58.0622	-64.952	-61.7801	-56.04	-47.269	-40.2962	-51.2036	-54.5485	-37.3102	-35.8511	-43.4625	-38.2652
37.9007	32.2601	51.2083	25.7216	9.88991	17.5212	16.6835	19.6453	18.1449	-1.51657	3.8139	9.64482	7.2466	5.31729	8.1453	2.04458	2.01883	0.0640825	-0.35346	-0.30599	0.481809	3.7466	10.0934	1.83582	0.216252	-9.75436	-20.0844	-41.5439	-49.6194	-33.3405	-41.1691	-49.6653	-50.5849	-55.4891	-44.7455	-43.6429	-51.1896	-49.0021	-55.9758	-64.7724	-56.3219	-56.9291	-56.1095	-59.009	-54.2557	-52.6316	-40.5733	-45.6107	-51.741	-57.3796
Time = 4 [s]
45.0429	56.0995	35.1537	46.5999	50.9095	64.1109	67.6482	82.0508	97.115	97.3271	95.4811	88.9248	107.443	108.912	119.031	119.281	121.389	121.917	120.843	133.163	152.951	165.42	164.64	166.256	167.826	165.44	165.417	161.575	164.509	171.327	174.662	172.261	172.011	151.967	149.022	154.745	143.457	119.245	116.974	123.131	128.062	142.169	133.447	133.967	135.627	137.772	138.791	133.535	132.47	141.779
44.4132	67.3624	54.5972	64.3673	51.4832	73.6079	82.2257	91.4746	92.7637	109.604	102.195	104.327	114.212	118.048	126.642	127.062	130.299	137.758	139.284	126.241	115.928	136.086	146.314	156.548	164.823	167.011	165.676	159.106	159.512	159.926	167.705	167.382	160.684	161.248	162.796	163.452	167.553	165.14	166.14	168.244	167.724	159.614	156.121	163.965	161.336	156.9	155.128	152.453	154.343	153.798
66.4676	86.2089	100.383	102.602	78.846	84.4604	101.028	105.8	79.8764	110.98	100.226	114.644	119.396	123.089	127.513	131.148	133.941	142.279	148.492	141.266	127.059	129.691	137.138	149.836	163.865	170.042	167.497	157.986	150.919	150.355	156.971	145.985	143.446	156.224	160.21	155.268	152.721	148.134	159.185	169.673	157.219	149.863	153.622	162.656	162.455	160.443	157.568	149.765	150.34	147.135
110.106	100.191	102.111	105.43	102.995	99.3415	102.316	110.613	111.117	110.123	110.649	118.424	122.382	132.299	130.398	135.911	141.454	152.793	162.518	160.476	152.885	150.763	158.052	164.173	166.115	170.268	167.156	149.852	144.196	148.791	153.715	139.703	140.626	157.892	159.409	151.951	147.494	147.792	153.517	161.356	145.984	134.851	139.539	146.504	153.241	156.731	153.708	136.125	114.055	118.383
109.135	102.838	101.521	100.265	94.2475	96.9566	99.4608	104.451	114.721	117.589	119.038	119.268	122.372	134.131	132.051	137.195	144.305	153.824	161.99	160.795	178.088	177.663	176.559	176.989	176.391	168.028	148.149	136.839	145.953	153.153	149.06	131.608	138.787	140.613	146.069	158.847	164.581	166.073	166.056	158.533	145.522	134.063	134.673	136.416	138.312	137.939	120.458	113.129	104.703	95.0359
109.282	107.368	108.373	105.595	105.356	100.476	103.592	109.741	123.055	120.455	120.09	119.441	117.876	120.896	123.381	133.86	143.718	157.951	162.043	166.325	184.952	183.275	174.235	172.353	167.081	165.877	154.126	142.033	136.896	143.973	147.675	127.894	130.17	132.398	136.096	154.016	167.433	171.058	164.888	159.197	162.874	147.017	132.937	123.792	102.783	92.0926	82.6017	82.731	102.623	104.493
102.236	110.311	110.825	109.4	106.468	102.692	106.558	107.958	115.654	117.087	117.411	111.651	120.249	122.833	119.77	131.369	147.797	157.429	160.146	169.202	176.201	179.749	169.61	153.658	128.709	128.71	110.109	108.47	104.434	74.9243	68.5451	111.614	108.687	100.11	86.2331	98.1283	113.475	115.498	113.571	129.747	126.812	104.904	96.977	100.901	89.0117	81.2239	75.2922	74.6437	81.1945	99.7334
100.147	98.5503	106.729	106.061	102.424	105.575	111.939	110.725	102.99	113.203	110.077	105.138	113.414	117.17	111.256	123.161	144.748	151.675	145.029	35.6542	51.295	133.824	87.5932	62.3583	61.1636	39.9806	54.6424	78.244	67.9726	39.9422	51.3556	96.9483	104.557	91.6367	75.9309	84.1593	99.9983	90.6838	83.7618	94.4403	91.5636	79.6629	82.3348	91.3144	82.2655	75.176	73.4196	67.9922	67.1116	76.5709
99.7312	101.22	100.069	95.3945	99.0857	101.725	106.674	102.944	94.7047	94.283	96.3247	98.271	99.7346	93.5535	100.926	108.373	135.965	137.839	54.1734	-2.73141	-14.9384	-8.01934	5.06667	32.4841	19.4895	17.7254	27.5569	41.2014	1.21883	3.76801	49.5323	19.8227	25.3655	61.5613	66.9229	69.4724	79.2557	86.2607	72.9376	85.2844	78.1498	72.2213	74.3916	75.3265	63.1599	66.1099	78.5496	73.7644	82.463	78.1306
98.3202	98.5898	93.698	94.0169	95.614	97.5513	100.485	93.9077	92.4453	93.8873	93.3831	87.6279	89.2085	88.9852	95.2925	59.4202	7.91445	7.65409	-10.1915	-27.8152	-36.1155	-6.40391	-4.07143	-6.19195	6.19877	4.38493	-3.89992	14.7246	-5.39085	-14.4909	-6.115	-23.7526	-25.9332	43.0593	50.6055	47.0699	57.1925	77.5408	65.6344	66.5358	58.4271	60.7859	61.9256	59.7553	46.4826	47.168	71.156	81.089	82.2145	66.5403
99.0371	96.3407	93.9033	93.0129	93.6579	97.6881	98.187	91.4704	90.1138	89.1806	85.025	87.3213	81.2805	73.3371	40.0762	3.09311	2.13251	2.20577	-0.650537	-8.28014	-17.692	-5.42726	-4.43653	-20.1218	-18.1437	-21.0326	-15.7565	-12.6653	-16.3138	-34.1742	-24.509	-29.9612	-30.9627	-17.5496	45.7299	26.8917	16.0926	46.7577	35.4839	24.1611	27.8296	42.2201	47.9709	46.506	48.3542	57.3517	76.4828	75.2298	62.4017	47.1401
88.8723	90.008	96.8472	93.8048	95.3265	94.965	85.5087	84.6404	81.6735	77.441	70.6836	74.5109	78.1253	70.7041	23.7203	1.8852	1.53234	2.37086	-5.91634	-5.26007	-4.23013	-3.3989	-3.75061	-24.335	-23.181	-33.4492	-26.2948	-30.7492	-38.466	-17.6909	-17.5564	-33.7219	-25.9423	-16.5351	-11.8964	-17.3267	-18.1829	-13.2045	-2.52146	-7.76221	2.44133	25.4407	38.6605	38.2143	43.2892	56.0322	72.2267	68.9847	52.5232	44.3405
88.672	90.6042	93.5884	90.7281	90.4425	90.4551	79.3337	76.5752	75.2899	74.5103	59.5751	68.9707	73.4201	59.6105	15.1626	1.52776	0.644851	-8.81449	-8.764	-2.29592	-9.80492	-2.4462	-2.73955	-33.0107	-37.9357	-48.1755	-46.7428	-44.4768	-43.011	-17.2394	-16.6047	-28.6228	-24.5202	-18.9182	-19.0893	-29.2565	-29.4097	-29.0756	-23.9241	-16.6543	-12.1291	5.92571	12.3721	12.8125	18.1017	24.132	30.3942	49.9857	57.5744	48.4994
89.1096	90.0801	90.5086	86.6779	73.9115	76.3646	77.9815	78.7734	78.3047	66.9736	56.871	61.468	69.307	49.3978	10.0135	1.40715	-2.19256	-4.13991	-1.3584	-1.81403	-4.59444	-1.8975	-3.43417	-33.2131	-45.4513	-50.3216	-45.456	-46.6704	-49.6878	-46.6987	-43.3543	-43.0237	-33.2549	-27.9923	-22.4792	-30.7354	-33.9729	-36.6018	-38.3341	-17.9445	-17.6295	-15.5074	-7.77757	-0.280264	29.6609	34.6715	64.8064	62.4654	45.2216	45.9716
83.1439	79.8778	78.9291	73.1125	68.5174	72.8481	74.6621	80.1157	78.6486	68.0816	52.4468	46.2872	46.8613	26.1981	4.31914	-0.441345	-2.79664	0.400092	5.03809	-0.67341	-1.67173	-2.18152	-8.28841	-34.4862	-49.0676	-54.3953	-46.7854	-47.9508	-48.4573	-60.7322	-53.6585	-47.5695	-41.5609	-38.7329	-43.7451	-50.6182	-46.6168	-42.6555	-50.6793	-27.9789	-26.6014	-26.3436	-18.5748	-3.84659	19.2808	27.0986	85.9702	75.5196	35.1626	32.6063
77.1014	67.2858	54.1712	63.8396	73.7583	62.6313	64.6702	66.4796	63.6162	60.2954	41.3473	28.4099	32.9155	14.6805	4.51281	-6.96829	-1.67927	1.6595	4.46243	-0.276411	-0.369124	0.963147	-22.2075	-41.2195	-55.7576	-58.1917	-53.9107	-53.7907	-47.6729	-43.2446	-39.2156	-48.2643	-45.355	-44.5249	-59.6742	-61.813	-56.8435	-55.4988	-53.0728	-46.1191	-39.8653	-34.522	-37.1478	-20.2186	-5.57219	-8.92519	12.4814	42.7443	18.8622	6.19092
64.9389	58.2367	44.5117	45.1446	51.2204	50.0553	59.0761	58.2733	46.1341	38.9034	31	25.5356	29.1761	8.62918	-0.266609	4.0376	0.592632	1.43101	2.69702	1.18549	-1.30742	0.807567	7.12748	3.44146	-13.9369	-39.8436	-40.648	-43.3436	-43.6536	-45.5864	-44.874	-57.5661	-44.868	-42.8229	-52.8358	-66.7931	-59.4158	-58.7345	-57.8865	-54.7777	-51.987	-44.2781	-55.481	-43.116	-14.1684	-15.819	-14.529	-0.628471	-1.80456	-16.483
[truncated: 187 more columns]

## Sheet: Figure 4
D/H = 0.5
Time = 0 [s]
0.006519	0.00563922	0.00677936	0.00204508	0.00233537	0.00559684	0.00518352	0.000658961	0.00414342	0.00231533	0.00125204	0.00186483	0.00476353	0.00410808	0.00131639	0.0011953	0.00267206	0.00128673	0.000841823	-0.00100905	-0.00108086	-0.00171069	0.00143659	0.00357877	0.00287035	0.0014227	0.00163352	0.00226528	0.00126442	0.00157894	0.000601892	0.00214974	0.00322265	0.00235173	0.00165854	0.00183664	0.00101413	0.00134258	0.00199621	0.00519794	0.0075934	0.00649727	0.0055435	0.00524779	0.0116565	0.0168425	0.0268591	0.0352985	0.0184901	0.0126562
0.00721185	0.00399042	0.00352206	0.00106527	0.00108547	0.00196733	0.00301792	0.00174167	0.000729266	0.00168014	0.00456714	0.0039398	0.0025183	0.00104195	0.00106745	0.00185054	0.00351677	0.00227263	0.00101463	0.000281491	0.00177539	-0.000945609	-0.000148075	0.00141633	0.00137012	0.000618773	-1.3783e-05	0.00169466	0.00180642	0.00228413	0.000243177	0.00119239	0.00199047	0.00161187	0.00165838	0.0024814	0.00169285	0.00133445	0.000424434	0.00212635	0.00471684	0.00347567	0.00261333	0.0026971	0.00714522	0.0125584	0.0198222	0.0233743	0.0194669	0.0183453
0.00355902	0.00138427	0.00123154	0.00211344	0.00184771	0.00203567	0.00258213	0.00194249	0.00170639	0.00254152	0.00223273	0.00232056	0.001991	0.000139055	-0.000259705	0.00261299	0.00197526	0.00145582	0.00115384	0.000779808	0.000861325	0.00122805	-0.000411983	-0.000233138	-0.00160203	-0.00212782	-0.00143027	0.000367711	0.00115909	0.00108991	0.00194989	0.00275494	0.00183604	0.00174901	0.00149273	0.00219037	0.002419	0.00160054	0.00137554	-0.00261998	-0.0059244	-0.00673948	-0.00365845	-0.00275363	-9.75847e-05	0.0042896	0.00557615	0.00483364	0.0122533	0.0146578
0.00128202	0.000397346	0.000756431	0.00209456	0.00313057	0.00310659	0.00243281	0.00111219	0.00393563	0.00265415	0.0024148	0.00128716	-0.000151584	-0.000251584	0.000114849	0.00185587	0.000649762	0.000566962	-0.0002437	0.000149803	-0.000945206	0.000693247	-3.48163e-05	-0.00123816	-0.00332696	-0.00171506	-0.00132128	-0.00246574	-0.00119643	-0.000166194	0.000515172	0.00338013	0.00365261	0.00104269	3.98946e-05	-0.00130314	-0.002349	0.000613565	-0.000181611	-0.0112392	-0.0166315	-0.0138158	-0.00882635	-0.00753432	-0.00595397	-0.00436931	-0.00705289	-0.0053464	0.000890117	0.00212916
-0.000135062	-0.00271048	-0.000422928	0.00221046	0.00161427	0.00178053	0.00115659	-0.0004502	0.00277084	0.00312371	0.000748739	-0.000509641	-0.000307627	0.00104012	0.00182471	9.81975e-05	0.00155016	0.000193946	-4.92167e-05	-0.00202287	-0.00199235	-0.000386899	0.00267174	0.001692	-0.00286951	-0.00642344	-0.0088214	-0.0064705	-0.00763018	-0.00543369	-0.00258215	0.00129314	0.00122226	-0.000902035	-0.00103365	-0.00123434	-0.00504514	-0.0047014	-0.00471239	-0.0154189	-0.0165797	-0.00779554	-0.00664752	-0.00800098	-0.00353399	-0.00683496	-0.0143165	-0.0118929	-0.00378277	-0.00248901
-0.00163338	-0.00143493	0.000473609	0.000939162	-0.000515993	-0.000555458	8.2553e-05	0.00143811	0.00283875	0.000873783	-0.00209593	0.000457714	0.00131108	0.00167227	0.00308434	-0.000804114	-0.00083252	-0.000983448	-0.00063051	-0.0019379	-0.00139298	0.000599878	0.00596581	0.00684915	-0.000217941	-0.0107719	-0.0230316	-0.0207255	-0.0153527	-0.00297972	-0.000409482	-0.00152725	-0.00104362	-0.00139331	-0.0020717	-0.00339778	-0.00410864	-0.0110096	-0.0171534	-0.0132572	-0.00534433	-0.00398507	-0.01	-0.0122775	-0.00718973	-0.00734925	-0.0141318	-0.0158237	-0.00521862	-0.000487337
-0.00371373	0.000160444	0.00206722	0.00139682	0.00292866	0.00148752	-0.000271378	-0.000566316	0.000757463	0.00263643	0.00177544	0.000427105	0.00117125	-0.000824785	-0.000711694	-0.001298	-0.000926719	0.000426188	-0.00140254	-0.00521209	-0.00308985	-0.000622716	0.00116733	-0.00246341	-0.00641499	-0.0111399	-0.0289113	-0.0385382	-0.0328769	-0.0171328	-0.00246459	-0.00527577	-0.00711402	-0.00392264	0.00318689	0.00116079	-0.00834271	-0.0141333	-0.015341	-0.00637027	-0.00468864	-0.00790244	-0.0122676	-0.0181511	-0.016849	-0.0113377	-0.0156566	-0.0155253	-0.00763412	-0.00200169
-0.000869211	0.00147793	0.00177546	0.000429745	0.00363251	0.00418648	0.00116287	-0.00223232	-0.00189773	0.00547324	0.00426534	-0.000696132	-0.0012002	-0.00167873	-0.00255697	-0.000314832	-0.0183144	-0.0242826	-0.0160563	-0.0220019	-0.0307315	-0.0372947	-0.0195422	-0.00656229	-0.00602334	-0.00918938	-0.0319754	-0.032813	-0.0321999	-0.045037	-0.0270298	-0.00804348	-0.0020368	-0.0079916	-0.001585	0.00535741	-0.00539416	-0.0112546	-0.0133293	-0.010973	-0.00654481	-0.00787548	-0.0085854	-0.0101642	-0.0126825	-0.0172787	-0.0224872	-0.0125886	-0.00708375	-0.0042436
0.00158701	0.000354574	-0.000857143	-0.00222448	0.000205634	0.00388554	0.00472212	-0.00060595	-0.00399093	-0.00288717	-0.00235121	0.00184242	0.00146979	-0.00144305	0.00123247	-0.0209833	-0.0347659	-0.0243898	-0.0221231	-0.0374022	-0.0523522	-0.0374845	-0.0212536	-0.00848138	-0.00677123	-0.0120995	-0.0274815	-0.0274716	-0.0163255	-0.0289064	-0.0266348	-0.0100517	0.000219629	-0.00425582	-0.00313574	-0.00298348	-0.0070872	-0.00325722	-0.0110244	-0.0180254	-0.00953339	-0.00600283	-0.00867549	-0.00849047	-0.0121813	-0.0154277	-0.015583	-0.0107077	-0.0048623	-0.00365903
-0.00386953	-0.000958052	0.000303736	0.00195171	0.00245896	0.00166871	0.00220973	-0.000374429	-0.0020045	-0.00472022	-0.00319911	0.000931301	0.000743055	0.000247498	-0.00823503	-0.0309161	-0.00933742	-0.00368767	-0.0138263	-0.019327	-0.027685	-0.00632606	-0.00178664	-0.00448775	-0.0097862	-0.0184724	-0.0178187	-0.019317	-0.012891	-0.0121045	-0.0109193	-0.00105658	0.00375919	0.00320501	-0.000536106	-0.00945714	-0.00271821	-0.000906239	-0.00674931	-0.0148585	-0.0116716	-0.0028711	-0.00939227	-0.0127195	-0.0103048	-0.00990174	-0.00732228	-0.00396973	-0.00493352	-0.00978842
-0.00620154	-0.000295327	0.00280432	0.00232625	0.00305855	0.00313379	0.00177604	-0.00208894	-0.00297279	-0.000164435	0.000987289	0.000569172	-0.00193823	-0.00463001	-0.0177305	-0.0131984	-0.00122145	-0.000772158	-0.00369827	-0.00416282	0.00237047	0.00267738	0.00156356	-0.00311311	-0.00547636	-0.00853368	-0.0120555	-0.0127878	-0.00437588	-0.00508377	-0.0034158	0.00673456	0.00608199	0.00563054	0.00251449	-0.0123332	-0.00567552	-0.00205733	-0.0104474	-0.00619853	-0.00142334	-0.000484314	-0.00409543	-0.00841349	-0.00972758	-0.0118435	-0.00770643	-0.0040585	-0.00606063	-0.0106085
-0.00889296	-0.00403813	0.000762463	-0.000416541	-0.00273575	-0.00269367	0.0021443	0.00105849	-0.00286322	-0.00173448	-0.000328183	-0.000138626	-0.000740302	-0.0063992	-0.0187429	-0.00378491	0.000790722	-0.000535523	-0.00340324	-0.00293025	0.004182	0.00256122	0.0049818	0.00105656	-0.00384222	-0.00486656	-0.00910991	-0.00234396	0.00156385	-0.00261286	-3.05271e-05	0.00661182	0.00817242	-0.00150814	-0.00258611	-0.00612393	-0.0108128	-0.00685987	-0.00686583	-0.00687915	-0.00589003	-0.00305909	-0.00358237	-0.00295767	-0.00592953	-0.0103763	-0.0102488	-0.00966056	-0.00436589	-0.000894885
-0.00500409	-0.00657991	-0.00202356	-0.00197067	-0.00502527	-0.00335049	0.000918201	-9.04036e-05	-0.00694159	-0.00721637	0.000339692	0.0026718	-0.000504879	-0.00364457	-0.0116618	-0.00177077	0.0021242	-0.000820891	-0.00550779	-0.000835797	0.0032935	0.00317404	0.00722025	0.00382664	0.00146105	-0.00329135	-0.00554473	0.000825716	0.00295817	0.00630952	0.00117276	-0.0046116	-0.00668494	-0.0149435	-0.0129474	-0.000616572	-0.0128335	-0.0115742	-0.00724309	-0.018306	-0.0170056	-0.00821432	-0.005276	-0.00363714	-0.00523114	-0.00650285	-0.00749645	-0.00912263	-0.00152175	-1.15132e-05
0.00115566	-0.00375315	-0.00354818	-0.00407604	-0.00556035	-0.00392761	-0.00151769	-0.00265494	-0.0105858	-0.0082292	0.000304301	0.000905805	0.00115544	-0.0080904	-0.00752475	0.00287679	0.00253494	-0.00214016	-0.000564304	0.00446405	0.00440032	-0.000536814	0.00244346	0.00302764	0.00334741	-0.00192686	-0.00402399	-0.00207362	-0.000139914	0.0016601	-0.00256865	-0.00203775	-0.00967617	-0.019141	-0.00490877	0.00668667	-0.00979585	-0.012514	-0.0123112	-0.0173641	-0.0109592	-0.00812326	-0.00773352	-0.00788033	-0.00491731	0.00195268	0.000720212	0.00082412	-0.00118899	-0.00744957
-0.0109012	-0.00663673	-0.00621364	-0.00893416	-0.00658981	-0.00896873	-0.00634266	-0.00182546	-0.00344573	-0.00741248	-0.00758638	-0.00639311	-0.00112153	-0.00476284	-0.00123841	0.000448299	0.000722364	0.000708799	0.00168233	0.00306569	0.00215589	0.000696473	-0.00531613	0.00088091	-0.00256827	-0.00345752	-0.000705104	0.00310878	0.0066337	0.00429628	-0.00128548	-0.00391857	-0.00668666	-0.00418936	0.00740981	-0.00201815	-0.00455919	-0.00703351	-0.0119902	-0.013573	-0.0109998	-0.0106843	-0.0127903	-0.00623798	-0.0101021	-0.00463049	0.00172837	0.0026755	-0.00400539	-0.00986968
-0.0162545	-0.0138345	-0.0118115	-0.0119141	-0.0197181	-0.0133151	-0.00875686	-0.0089653	0.00162617	-0.00160228	-0.0129749	-0.0149413	-0.00671757	-0.00304446	0.000550663	-9.00676e-05	0.00070567	0.00102841	0.000749621	-0.000883448	-0.00153102	-0.00139437	0.00160367	0.0104422	0.00487375	-0.00350688	-8.09491e-05	0.00262306	-0.000111366	0.00204117	0.000456593	-0.000605325	-0.000825515	-0.0035059	-0.00596375	-0.00726019	-0.000173075	-0.00216354	-0.00897443	-0.00968592	-0.00956951	-0.00958074	-0.014006	-0.0130198	-0.00793287	-0.00979548	-0.00702487	-0.00778461	-0.00948347	-0.0115642
0.0019785	-0.00804168	-0.0202342	-0.0205801	-0.0271015	-0.00946274	-0.0105553	-0.0177494	-0.000506039	0.00374405	-0.00863943	-0.0239657	-0.0141899	-0.00428333	0.00193554	-0.000433673	0.000657493	0.00161659	0.00101822	-0.00205661	-0.00311424	-0.0045429	0.0116444	0.0235873	0.017431	-0.00258086	-0.00112308	-0.00384161	-0.0153198	-0.00462393	0.00103534	0.0024315	0.00329669	-0.00551331	-0.0147741	-0.00396626	0.000447652	-0.00172363	-0.00784027	-0.00524299	-0.00491067	-0.00590443	-0.00414502	-0.0210146	-0.00916201	-0.00549306	-0.00724587	-0.0106075	-0.0124115	-0.00940979
Time = 1 [s]
0.000531204	0.00187769	0.00344458	0.00469413	0.00628738	0.00622347	0.00546771	0.00711773	0.00413359	0.00129556	0.00278099	0.00528011	0.00359099	0.00135936	0.000938172	0.0019557	0.00317496	0.00386837	0.00276165	0.00251099	0.00192685	0.00152811	0.00114577	0.000548432	0.000461204	0.00188263	0.00337703	0.00277803	0.00332356	0.0034463	0.0046589	0.00630531	0.00646971	0.00483173	0.00313369	0.00351933	0.00478899	0.00452031	0.00717108	0.00847972	0.00710916	0.00407386	0.00399454	0.00467604	0.00519327	0.0103995	0.0123247	0.0113149	0.0128682	0.00990749
-0.000287122	0.00124798	0.0015837	0.00207129	0.00411586	0.00629106	0.00522357	0.00430779	0.00273154	0.00122671	0.00170301	0.00489627	0.0028826	0.00134136	0.0016673	0.00229657	0.00338175	0.00345988	0.00148318	-9.80163e-05	0.000112939	0.0018959	0.00138471	0.0012195	0.000150487	0.000137479	-0.000863762	-0.000249555	0.00118936	0.00201943	0.00310109	0.00390448	0.00389459	0.00260365	0.00248621	0.00303499	0.00415861	0.00406893	0.00393874	0.00427393	0.00436535	0.00385708	0.00332249	0.00305303	0.00320131	0.00522604	0.00661855	0.00628644	0.00716274	0.0059901
0.000645855	0.00193203	0.00391731	-0.000361966	-0.00181559	0.0031201	0.00332134	0.00127486	0.00110893	0.000647886	-0.000146704	0.00270747	0.00179924	0.00131275	0.000120971	-3.31402e-05	0.000898178	0.000664043	-0.000502508	-0.0013647	0.00121059	0.00113371	0.000867653	0.000136008	-0.00192479	-0.000476601	-0.00223854	-0.00131694	-0.00118121	-0.000744324	0.000328047	0.000899136	0.000505493	0.000269961	0.00100287	0.00113943	0.00107441	0.00165001	0.000990663	0.000678642	-0.000105269	-0.000765657	-0.000398254	0.00159809	0.001671	0.000518265	0.000881515	0.00161386	0.00147864	0.000841148
0.00203575	0.00219116	0.00264912	-7.65896e-05	-0.00246682	0.000529521	0.00232145	0.00177518	0.00190589	-0.00134222	-0.00325269	-0.00113242	0.000528972	-0.00105038	-0.00102043	-0.00107048	-0.00171762	-0.000108309	-0.00051419	-0.00230723	0.000935521	0.001029	-0.000517144	-0.00141526	1.60933e-05	0.000167146	-0.000504801	-0.000172355	-0.00037307	-0.000840185	-0.000985868	-0.000682464	-0.000789716	0.000171497	-0.00075824	-0.000993066	-0.00161183	-0.000872176	-0.000335219	-0.00230785	-0.00748269	-0.00976941	-0.00655706	0.000121567	-0.00176541	-0.00298022	-0.000600286	5.44357e-05	-0.00129928	-0.00141454
-0.00158735	-0.00147385	0.00106801	-0.000272181	-0.00284216	-0.00120923	0.00137913	0.00176076	0.00147429	-2.85363e-05	-0.00249045	-0.00324372	0.000459287	0.000715694	0.00065743	3.41606e-05	-0.00313277	-0.00192703	-0.00291139	-0.0016066	0.0012003	0.00169414	-0.000354152	5.62763e-05	0.000836737	-0.0018224	-0.00287325	-0.00325797	-0.00145423	-0.00143426	-0.00332052	-0.00329327	-0.00169127	-0.000275376	-0.00167979	-0.00213269	-0.00206172	-0.000527527	0.0002314	-0.00416645	-0.0147291	-0.0173705	-0.0130534	-0.00668767	-0.00476754	-0.00681038	-0.00814216	-0.0108555	-0.0122204	-0.00759129
-0.00207647	-0.00219319	-0.000389304	-0.00158816	-1.26576e-05	3.21627e-06	0.00239053	0.00186012	-0.000728709	0.00126578	0.000316608	-0.00218109	-0.000277205	0.0030444	0.00114561	-0.00172242	-0.00299666	-0.00297617	-0.00442529	-0.00406353	-0.00226933	0.000953069	-0.00162667	-0.00679201	-0.00369913	-0.00511096	-0.0157786	-0.0165117	-0.00664919	-0.00424772	-0.00555841	-0.00730273	-0.00571558	-0.00707958	-0.00878608	-0.00922577	-0.00444108	-0.00238386	-0.00190248	-0.00697375	-0.010488	-0.00843352	-0.011861	-0.0144157	-0.00931144	-0.00775508	-0.0120006	-0.0135036	-0.0162634	-0.0153542
-0.00416319	0.00122222	0.00153721	0.000562754	0.000785935	0.000618806	0.00365169	0.00239028	-0.00153557	-0.000722616	0.000681491	-6.06298e-05	0.000193391	-0.000995984	-0.000468351	-0.000651827	-0.00106349	-0.00221061	-0.00669708	-0.013637	-0.0122816	-0.00743828	-0.0141091	-0.0143357	-0.0141555	-0.0224675	-0.0318745	-0.0312224	-0.0220475	-0.0136874	-0.0111972	-0.0127483	-0.00990631	-0.0100832	-0.0110161	-0.0123649	-0.0103547	-0.00639436	-0.0040541	-0.00686942	-0.0073301	-0.00430568	-0.00575934	-0.014731	-0.0120713	-0.00624964	-0.00650608	-0.00241369	-0.00730913	-0.0154539
-0.005098	-0.000799218	0.00175156	0.00287611	0.00196574	1.08021e-05	0.000885456	0.00417654	0.0010479	-0.00155823	-0.000210981	-0.000407953	0.000813596	0.00179213	-0.0016215	-0.00352418	-0.0204948	-0.0255599	-0.0187158	-0.0317136	-0.0233295	-0.0195427	-0.020385	-0.0106011	-0.013458	-0.0234499	-0.022778	-0.0316271	-0.0355397	-0.0148676	-0.00807328	-0.0107459	-0.00853704	-0.00711004	-0.00714353	-0.00883715	-0.00622205	0.00229414	-0.000250537	-0.00597295	-0.00616352	-0.00892303	-0.0129984	-0.0161927	-0.0118379	-0.00755259	-0.00421141	-0.00525918	-0.00810045	-0.00846832
-0.00164683	-0.0037049	-0.00186716	-7.49111e-06	0.00239055	-0.00040668	-0.00265463	0.00286037	0.00274177	-0.000378387	-0.000634518	-0.0035841	-0.00538377	0.00230011	0.00117374	-0.0310553	-0.0371515	-0.0231696	-0.0250604	-0.0363424	-0.0376569	-0.0287053	-0.0127621	-0.00585283	-0.00494937	-0.00864136	-0.0195938	-0.0204268	-0.019501	-0.0116159	-0.00718075	-0.0120279	-0.0108552	-0.00106721	0.00132382	-0.00445854	-0.00623918	0.00211021	0.00512601	-0.00187742	-0.00638159	-0.00936483	-0.0147235	-0.0140724	-0.0105013	-0.00986982	-0.00748776	-0.00796388	-0.00867427	-0.00959934
-0.00172285	-0.0045525	-0.00436953	-0.00116271	0.000382376	-0.00190828	-0.00122893	0.00211217	2.42949e-05	-0.00274141	-0.00273695	-0.00660902	-0.00716642	-0.00315788	-0.0154792	-0.0299651	-0.00601899	-0.0019982	-0.0154894	-0.0160195	-0.0281958	-0.0146227	0.00187549	0.000808909	-0.0066724	-0.0120187	-0.01416	-0.00918503	-0.00964139	-0.00792898	-0.00372003	-0.0179903	-0.0167209	-0.00177962	0.000338352	-0.00537535	-0.00655809	-0.00852404	-0.00357769	0.00100781	-0.00488574	-0.00714258	-0.00873949	-0.00686905	-0.00532414	-0.00594279	-0.00744986	-0.0116224	-0.0177269	-0.0166367
3.32355e-05	-0.000772138	-0.00188807	-0.00196872	-0.000921333	0.000354853	-0.0051206	-0.00813692	-0.00639189	-0.00733553	-0.00602038	-0.00433088	-0.0059459	-0.00404984	-0.0202843	-0.00986891	-0.000299001	0.00137759	0.00300938	-0.000884302	-0.00297966	0.00621129	0.00443947	0.00620321	-0.00280214	-0.0147576	-0.0113945	-0.00368831	-0.000205474	-0.00714575	-0.0103314	-0.0218074	-0.0321431	-0.024177	-0.0101928	-0.000918877	-0.00419604	-0.00619125	-0.0096592	-0.0112497	-0.0170135	-0.0163626	-0.00851702	-0.0021122	-0.00207565	-0.00545732	-0.00915235	-0.0123146	-0.0142043	-0.0135941
-8.83698e-05	0.00130366	0.00279517	3.41177e-05	-0.00378807	-0.00484248	-0.00428281	-0.00673365	-0.00908778	-0.00600184	-0.00153841	-0.00392599	-0.00674199	-0.0113612	-0.0164101	-0.00171401	0.00059135	0.00212575	-0.00024302	-0.00237256	0.00554366	0.00616447	0.00127131	0.00465311	0.0020548	-0.00673382	-0.0085093	-0.00572069	-0.00324523	-0.0049147	-0.0145633	-0.0168989	-0.0231282	-0.0211278	-0.00821875	-0.00190211	-0.00664949	-0.00713708	-0.00708135	-0.00875595	-0.0103801	-0.0111676	-0.0101778	-0.0085432	8.31628e-05	-0.0021706	-0.0101462	-0.00896618	-0.00232674	-0.00784784
0.000787294	0.000859289	-0.00237517	-0.00379194	-0.000989292	-0.00297579	-0.000943568	0.00108868	-0.00431409	-0.0127353	-0.0054365	-0.00435808	-0.00574765	-0.0124295	-0.00653374	-0.000406172	3.92723e-05	0.00137766	-0.00052699	-0.00184444	0.00301288	0.000385987	0.0011282	-0.000109184	0.00367271	-0.000101051	-0.000479708	-0.000476809	-0.00374897	-0.00157315	-0.00172452	-0.00326217	-0.00487545	-0.00411818	0.00438761	-0.00173555	-0.0067224	-0.00639552	-0.00420677	0.000443497	0.00704992	0.00420335	-0.00551171	-0.00967098	-0.00301758	-0.00103526	-0.00372973	-0.0126902	-0.00785515	-0.00023217
-0.000523232	0.000598195	-0.00428223	-0.00675605	-0.0059147	-0.00208441	0.000989567	0.00049193	-0.00856646	-0.0141048	-0.00421098	-0.0028311	-0.00520589	-0.00838663	-0.00445762	2.06709e-06	-0.000170283	-0.000326489	-0.00139085	-0.000274404	0.000620396	-0.000607171	0.00152096	-0.000682223	0.00253219	0.00310276	0.00214873	-0.00180306	-0.00157178	0.00282147	0.00705544	0.00514536	-0.000911152	-0.00308143	-0.00354797	-0.00440596	-0.00307273	-0.00271283	-0.0030039	0.000257864	0.00326787	0.00268494	-0.000726111	-0.00487116	-0.00837607	-0.0038061	-0.00436472	-0.0134306	-0.0143503	-0.00338034
-0.00513328	-0.00567609	-0.00454679	-0.0060945	-0.013366	-0.00857301	-0.00264406	-0.0120463	-0.0154002	-0.00203417	0.00317026	0.00408786	-0.00220393	-0.00593194	-0.00177609	0.000220028	-0.000147634	-0.000352155	0.00162519	0.00172364	-6.47729e-05	-0.000494827	0.000304739	0.00206068	0.000199139	0.00132115	0.00178796	-0.00350592	0.000625229	0.00278071	0.00440994	0.00398995	0.00103015	-0.000536051	-0.00477123	-0.00529313	-0.00253513	-0.00415181	-0.00399905	-0.00386756	-0.00269355	0.000716279	0.00135578	-0.000210836	-0.00738268	-0.0120101	-0.0161466	-0.0133553	-0.00678218	-0.00792593
-0.0159232	-0.0112981	-0.00669495	-0.00789827	-0.00804138	-0.00934606	-0.00657397	-0.0132917	-0.0120827	0.00130085	0.00395841	-0.00198871	-0.00591161	-0.00248449	0.000759473	-0.000239741	-0.000389695	-0.000899047	0.00185481	0.000891825	-8.0846e-05	-0.000472989	0.000605946	0.00562387	0.000514925	0.00210536	-0.00195608	-8.05587e-05	0.00159448	-0.0016027	-0.00107167	0.000913336	0.00042582	0.00228633	0.00469205	0.00708358	0.000217066	-0.00284341	-0.00435027	-0.00803823	-0.00470998	0.000760593	0.00133007	-0.00138686	-0.0078688	-0.0150242	-0.0121942	-0.00632216	-0.00306237	-0.00450616
-0.0271571	-0.0162716	-0.00517945	-0.0101905	-0.00157048	0.000863333	-0.00507799	-0.00702254	-0.00711403	-1.61529e-05	-0.000240114	-0.0103416	-0.00521567	-0.00180212	-0.0032548	-0.000119535	0.000647079	-2.02082e-05	-0.000203776	-0.000166779	-0.000225803	-0.00204965	-4.31525e-06	0.00801172	0.00124705	0.00515291	-0.00197303	0.00430328	0.00226909	-0.0030287	-0.00343154	0.000251589	-0.000455856	0.00322537	0.0100318	0.0145538	0.00363602	0.000477726	-0.00722029	-0.00780182	-0.0042248	-0.00271415	-0.00173804	-0.00726155	-0.00779581	-0.00825161	-0.00166132	0.00408681	-0.00430705	-0.00807102
Time = 2 [s]
0.0113658	0.00690054	0.00631053	0.0118117	0.0106982	0.00713995	0.00609428	0.00305648	0.00404633	0.00352637	0.00574924	0.00314138	0.00127255	0.00123927	3.74031e-05	0.000778969	0.00155353	0.00275821	0.00196582	0.000495858	0.00446091	0.00258303	0.00114032	0.0014927	0.00279348	0.00452268	0.00303831	0.00316845	0.0055307	0.00515483	0.00353858	0.00157387	0.00131718	0.00373682	0.00546212	0.00692182	0.00830551	0.00983106	0.00765091	0.00415436	0.00666348	0.0103095	0.00597759	0.00364174	0.00658198	0.00800401	0.00677462	0.00446645	0.00416495	0.00405618
0.0124909	0.00488201	0.00382721	0.00698271	0.00556158	0.00461704	0.00581197	0.00419019	0.00370611	0.00332357	0.00481501	0.00282344	0.00188449	0.00176012	0.00130684	0.00193074	0.00172348	0.00295974	0.00212667	2.24596e-05	0.00270871	-0.00123751	-0.00267993	0.000386264	7.8373e-05	0.00180153	0.00157843	0.000841548	0.00271191	0.00325108	0.00172943	0.000574558	0.000806353	0.00256342	0.00379986	0.004202	0.00454611	0.00578064	0.00484675	0.00337371	0.00415036	0.00637896	0.00533268	0.00407371	0.00520395	0.00465937	0.00395518	0.00293373	0.00275212	0.00321381
0.00661518	0.00170061	0.000562766	0.000463659	0.0015926	0.00426333	0.00364906	0.00388681	0.00127326	0.0014686	0.000208457	0.00165259	0.00276253	0.00250715	0.000447216	0.00112612	0.00168026	0.000144129	-0.000244681	0.000990593	-7.5146e-05	-0.00194614	-0.00227103	-0.00225842	-0.00395571	-0.00150182	-0.000481331	-0.000268712	-0.00019516	-0.000656872	-0.00129762	-0.000146387	6.6576e-05	0.00073127	0.00206277	0.0016897	0.000242767	0.000235035	0.00107554	0.000895402	0.0014678	0.00268958	0.00361648	0.0033869	0.00248731	0.000842311	0.000680587	0.000644665	0.000569243	0.00113064
0.00246247	0.00208623	0.00143651	0.00226234	0.00248925	-0.000388725	-0.00175351	0.00379774	0.00277228	-0.000137801	-0.00284107	0.000608211	0.00156778	4.56333e-05	-0.00082938	-0.000423744	0.00220931	0.0031166	0.00193221	0.000873174	-0.000827968	-0.00244385	-0.00272954	-0.00140716	-0.00173331	-0.00170664	-0.00304568	-0.00148676	-0.000732784	-0.0018606	-0.00235369	-0.000871303	0.00103651	0.00286101	0.00226565	-0.000848083	-0.00290166	-0.00243937	-0.000661762	-2.1975e-05	0.000634584	0.0011479	0.00141275	0.00101754	0.00108544	0.000230598	-0.000396545	-0.000451577	-0.000227649	0.00019562
-0.000656998	0.000154364	0.00141623	0.00406289	0.00491018	-0.00126227	-0.00185124	0.00171509	0.00381139	0.000170166	-0.00119879	0.000170488	0.00151449	-0.000969436	-0.000470672	-0.000284271	0.00122352	0.00283237	0.0030779	0.00194426	0.00157783	-0.000374365	-0.00176924	-0.00275009	-0.00108003	-0.000567524	-0.00227993	-0.00489942	-0.00444459	-0.00265881	-0.00145114	-0.00158702	0.000581436	0.00179823	0.00133376	-0.00200706	-0.00274771	-0.00305695	-0.00124236	0.0014682	-0.000332539	-0.00195312	-0.00227332	-0.00182418	-0.00139618	-0.00190635	-0.00396448	-0.0059059	-0.00685094	-0.00566708
-0.00666348	-0.00212252	0.00248035	0.0034514	0.00341188	-6.05583e-05	-0.00126606	0.000697365	0.0025902	0.00135347	0.000680788	0.00121466	0.00112694	-0.000811644	-0.00180603	0.000443888	0.0021834	2.21014e-05	0.00107358	0.00236432	-0.000748203	-0.0025679	-0.00410043	-0.00548893	-0.00729305	-0.00624358	-0.00523335	-0.00627454	-0.0073021	-0.00550459	-0.0019172	-0.00291502	-0.00216122	-0.000834646	0.000290189	-0.000151899	-0.00224505	-0.00405905	-0.00343116	-0.00522267	-0.00864747	-0.00579688	-0.00304292	-0.000869691	-0.00365372	-0.00563888	-0.00883507	-0.0151088	-0.0149732	-0.00556925
-0.00166669	-0.000193473	0.00103101	0.00165001	-0.000119834	-0.000994227	-0.00147195	-0.000150058	0.00221703	0.00164353	0.000448265	0.00159375	0.0019258	0.00242069	-0.000707595	0.00159435	0.00322386	0.00217374	-0.000595179	-0.0064385	-0.00918396	-0.0145128	-0.0157131	-0.020306	-0.0240097	-0.0239344	-0.0230877	-0.010671	-0.00841636	-0.0124579	-0.00860795	-0.00566874	-0.00469796	-0.00573403	-0.00779734	-0.00490155	-0.0032882	-0.00521324	-0.00873799	-0.0119635	-0.0200181	-0.0210927	-0.011962	-0.00866727	-0.0145333	-0.0163591	-0.0101454	-0.0139184	-0.0118793	5.12862e-05
0.000485202	-0.000460272	0.00033865	0.00149035	-0.00138213	0.000106702	0.00103154	0.00051533	0.00147028	0.00055393	0.000429487	0.00116869	0.00254772	0.00204929	0.000232379	0.00413883	0.00295377	-0.00473736	-0.0167609	-0.0331703	-0.0365602	-0.0331331	-0.0219149	-0.0235333	-0.0239794	-0.0350227	-0.0295433	-0.0130515	-0.0140345	-0.0210465	-0.0190832	-0.0180266	-0.0152929	-0.0232235	-0.0242313	-0.0173183	-0.0094938	-0.0106968	-0.0105222	-0.0134178	-0.0194143	-0.0223729	-0.016037	-0.0117104	-0.0130909	-0.0146092	-0.0129626	-0.0128055	-0.00985873	-0.00331766
-0.00764323	-0.00322789	0.00189488	0.00137977	-0.000274594	-0.000316072	-0.000250843	0.000391431	0.00134783	0.00041705	0.000239971	0.000110981	0.00168865	0.00161588	0.000283271	-0.00949327	-0.0278839	-0.0364948	-0.0421615	-0.0361118	-0.0319427	-0.0200701	-0.0103793	-0.00673723	-0.0183436	-0.0292569	-0.0238941	-0.0168626	-0.0157475	-0.0188862	-0.0175089	-0.0199361	-0.0177323	-0.0194967	-0.0234714	-0.0165594	-0.010319	-0.0125774	-0.0121441	-0.00798066	-0.0125198	-0.013015	-0.00973908	-0.0028955	0.000960127	0.00115248	-0.00464712	-0.00838627	-0.00980285	-0.0108004
-0.00525926	-0.00370652	0.00145438	0.00143621	-2.81852e-05	-0.000524814	-0.00138829	-0.00123853	0.00179721	0.000946331	-0.00077875	0.000491807	0.00138011	0.00049549	-0.00776182	-0.0364432	-0.0357344	-0.0231228	-0.0203279	-0.0113929	-0.00591642	-0.00155339	0.000303116	0.000706437	-0.0123542	-0.0123686	-0.0169872	-0.0207237	-0.0134767	-0.00553569	-0.00730408	-0.0140451	-0.0225232	-0.0110656	-0.00902846	-0.0092118	-0.00760101	-0.00174672	-0.00669679	-0.0120781	-0.00955177	-0.0114195	-0.017464	-0.0113387	-0.00134179	0.000728574	-0.00218641	-0.00269417	-0.00396359	-0.0102421
-0.00547292	-0.0036437	0.00040648	0.0010696	-2.6629e-05	0.00012667	0.000591807	-0.00111571	0.00045595	-0.000177412	-0.000864372	0.00107781	0.00269373	0.000676708	-0.0173249	-0.0232835	-0.0016388	0.00075155	-0.00655343	-0.010007	-0.0012954	0.0037603	0.00229736	0.000663695	0.000381632	-0.00136847	-0.00826425	-0.011661	-0.0102171	-0.00867712	-0.00718702	-0.0158309	-0.0247754	-0.0173321	-0.00885297	-0.00540077	-0.00411996	-0.00258992	-0.00922073	-0.0143141	-0.012769	-0.0138079	-0.0163816	-0.0176673	-0.0137511	-0.00875768	-0.00288221	-0.000947266	0.000628841	-0.00333988
-0.00396209	-0.00189445	0.00175666	0.00227172	0.000191483	0.000375102	-0.000787647	-0.00194626	-0.000335443	-0.000628429	-0.000482773	-0.00120591	0.00407342	-0.000810442	-0.0231087	-0.00733219	0.00124216	0.000891352	-0.00317983	-0.0038482	0.000409663	0.0019152	0.00121052	0.0015377	0.000331202	-0.00508456	-0.00658053	-0.000370069	0.000157666	-0.00896793	-0.00947908	-0.00804113	-0.00882743	-0.00908329	-0.00541645	-0.00678461	-0.0104301	-0.0110255	-0.00782837	-0.00710987	-0.010237	-0.00850562	-0.0063748	-0.0160306	-0.0188709	-0.00986953	0.000360217	-0.00158495	-0.00285985	-5.20658e-05
0.00293822	0.00183803	-0.00212683	-0.00298779	0.000915072	0.000198648	-0.0037702	-0.000983529	0.00259766	-0.00197466	-0.00258401	-0.000114643	-0.000506417	-0.00607979	-0.0155702	-0.00167783	0.00236449	0.000255072	0.00408187	0.00527308	-0.00197386	-0.00280996	0.00101149	0.00125788	0.00171083	-0.00242159	0.00243356	0.00666024	0.00321504	-0.00276828	-0.00433502	0.000688772	0.00165722	-0.00119307	-0.00274674	-0.0113645	-0.0137223	-0.00751856	-0.00472943	-0.00307961	-0.0011043	-0.00251816	-0.00490944	-0.0116237	-0.014256	-0.00771388	-0.0018706	-0.000676067	-0.00164857	-0.00452195
-0.0107553	-0.0058135	-0.00660744	-0.00594006	5.17893e-05	-0.00108541	-0.00435946	-0.00309311	-0.0036171	-0.00136694	-0.00217046	-0.00196676	-0.00164196	-0.00634494	-0.00507408	0.000283148	-0.000233729	0.000563759	0.00472377	0.00142102	-0.00333161	-0.00128688	0.000901785	0.00215569	0.0033772	0.000311608	0.00477134	0.00545047	-0.00033541	-0.000809619	-0.00124611	0.00207215	0.00199623	-0.00159462	-0.00425534	-0.0109073	-0.00818757	0.000367674	-0.003048	-0.00209775	-0.000224543	-0.000903416	-0.00437532	-0.00174028	-0.00138972	-0.00184746	-0.00277405	-0.00691068	-0.00762505	-0.00160336
-0.0225066	-0.0171009	-0.0159535	-0.010251	-0.00590117	-0.0122423	-0.0124181	-0.00915201	-0.0119119	-0.00337982	0.000886655	-0.00162519	-0.00191399	-0.00609715	-0.00376794	-0.00103678	-0.00106588	0.00242764	0.00149391	-0.000914649	-0.0014518	-8.36995e-05	0.00110971	0.00693584	0.0063155	0.0019116	-0.00079182	0.00156775	0.00081556	0.000456856	-0.000131023	-0.000229902	-0.00344414	-0.00380609	-0.00518661	-0.00491094	-0.0045946	-0.000612166	0.00159711	-0.00142204	-0.00232742	-0.00028574	3.98487e-05	0.000872715	0.00369344	0.0078334	0.00600285	-0.00177521	-0.00847092	-0.00203077
-0.019477	-0.0178897	-0.0168193	-0.0193571	-0.0191128	-0.00974843	-0.0158361	-0.0196996	-0.0156439	-0.00757221	-0.00170046	-0.00144528	-0.00627411	-0.00836201	-0.00317798	-0.000985512	0.000126063	0.00128056	-0.000597554	1.82102e-06	0.000649344	2.89033e-05	0.000672491	0.00573488	0.00973883	0.00764862	0.00480045	0.000969004	7.39598e-05	-0.000227556	-0.000304844	-0.000705807	-0.00322074	-0.00233192	0.000652776	0.000423913	-0.00217292	0.00120689	0.00340164	-0.000829091	-0.00293629	-0.00172487	0.000291913	0.000463066	0.00353117	0.00841044	0.00876066	0.00516208	0.000855856	-0.00541749
-0.0123817	-0.0146554	-0.00677998	-0.0118185	-0.0290349	-0.00944885	-0.0213948	-0.0237014	-0.0105527	-0.0116337	-0.00824758	-0.000806141	-0.00710769	-0.0126693	-0.00262005	-0.00104923	-0.00108958	0.0011723	-0.00120284	-0.000358998	-0.00190472	-0.000392455	0.00180925	0.00269047	0.0129706	0.00733498	0.00803343	0.00355576	-0.00193987	-0.000245676	0.00120573	0.000233312	0.00330337	0.000919261	0.00333657	0.00361255	0.00124909	-0.00137397	0.000741441	0.00211223	-0.00235731	-0.00269738	-0.00080699	0.00114431	0.0024017	0.00250958	0.00454425	0.00698086	0.00445846	-0.00136861
Time = 3 [s]
0.0107025	0.00619413	0.0018541	0.0126845	0.0120014	0.0050238	0.00084214	0.00325145	0.00557938	0.00498456	0.00540019	0.00281445	0.00193244	0.000509391	0.000436807	0.00393618	0.00166513	-0.00327941	-0.00176758	0.00128849	0.00422163	0.00337221	0.000891314	0.00125869	0.0013905	0.00228163	0.00181994	0.00220837	0.00381954	0.00270142	0.000588353	-7.28965e-05	0.00322957	0.00331326	0.00374513	0.00387469	0.00291642	0.00371671	0.00627927	0.0104091	0.0119809	0.00960971	0.00791097	0.00882587	0.0127024	0.0182883	0.0172041	0.0124503	0.0088323	0.00929271
0.00774453	0.00513601	0.00704888	0.00952366	0.00718656	0.00343092	-0.000209675	0.000935206	0.0035927	0.00347821	0.00388423	0.00261304	0.000520344	-0.00243572	-0.00165105	0.00252165	0.00194494	0.000794256	0.000964549	0.00299448	0.00329403	-0.00029423	-0.00127452	0.000630741	0.00128362	0.00140769	0.00136113	0.00115405	0.00196237	0.00234712	0.000203681	0.000193176	0.00268453	0.00345769	0.00546186	0.00267118	0.00135247	-0.000135627	0.000291753	0.00327032	0.00473494	0.0062753	0.00437104	0.00475999	0.00778443	0.00971325	0.00903245	0.00697448	0.00410288	0.00445309
0.00367482	0.00460155	0.0070326	0.0059251	0.00437867	5.45669e-05	-0.00110305	-0.00123979	-0.00142135	0.00124434	0.00444062	0.00269598	-0.00109391	-0.00254163	0.0024275	0.00279246	0.00164617	0.00347772	0.00221081	-0.00031153	-0.000455158	-0.000539136	-0.00159666	-0.000321705	0.000308387	-0.000368381	0.00102102	0.00100375	-0.000936289	0.000191514	0.000146585	0.000159829	0.00125619	0.00362309	0.0052804	0.00148597	-0.000179174	-0.00361732	-0.00496818	-0.00474229	-0.00388273	-0.00207446	-0.00315547	-0.00130748	0.000253901	-0.00137782	-0.00136864	6.54292e-05	3.23701e-05	0.000201826
0.000468931	0.00152449	0.000923104	0.00202007	0.00114805	-0.000687695	0.000245397	-0.000956926	-0.00202026	-0.00054727	0.000211885	-0.000308008	0.00197363	0.00403162	0.00288241	0.00143419	0.000448227	-0.00177468	-0.00123687	-0.000451751	8.13246e-06	0.000688069	-0.00100534	0.000390842	-0.000748084	-0.00219964	0.000162871	0.000792406	-0.00103477	-0.000845149	0.000384481	0.000341041	-0.000819964	0.000926106	0.00121469	0.000630286	-0.000237579	0.0012559	0.000968966	-0.00299945	-0.00340432	-0.00531278	-0.00630637	-0.00554672	-0.00394687	-0.00376721	-0.00295442	-0.000461633	0.000537531	-0.00105621
-0.00239007	-0.00134959	0.00199578	-0.00276482	-0.000532558	0.00390292	-0.000438826	-0.00103717	0.000540872	-0.000277216	-0.0028699	-0.00281287	0.00302424	0.00616855	-0.00200801	-0.00382994	-0.00093241	-0.000518892	3.84748e-05	0.00289217	0.00200565	0.00130815	6.30236e-05	-0.000381813	-9.77492e-05	-0.0010735	-0.00246542	-0.00213351	-0.00150159	-0.00192753	-0.000705092	-0.000420425	-0.0063113	-0.00695653	-0.00388415	-0.00346922	-0.00423136	-0.00190806	0.00154035	0.000821917	-0.000802763	-0.00460278	-0.0064756	-0.00637362	-0.00483048	-0.0031068	-0.00414523	-0.00349296	-0.00106001	-0.00143162
-0.00183658	-0.000275602	0.00140764	-0.000584164	0.00362537	0.00602167	0.00289649	0.00123247	0.00246277	0.00161332	-0.000889184	-0.000986164	-0.000248985	-0.000150616	-0.00348172	-0.00315949	-0.00062582	0.00276129	0.00283852	0.000846255	-0.00100148	-0.00061456	-0.000614233	-0.00100986	-0.000179391	0.000214818	-0.00393506	-0.0103742	-0.00793637	-0.00996442	-0.0164511	-0.0228224	-0.0214355	-0.0152915	-0.00634044	-0.000125761	-0.00578156	-0.0124071	-0.00906615	-0.00703167	-0.00560217	-0.00325175	-0.00483125	-0.00561642	-0.00859301	-0.00673862	-0.00439877	-0.00532842	-0.00368784	-0.00067883
0.00114943	0.000231078	0.000631409	0.00275976	0.00375079	0.00373861	0.00544774	0.00447617	0.00213549	0.00126721	-0.00061007	0.000662215	-5.42879e-06	-0.00461025	-0.00103724	0.0039494	-0.000616693	-0.00398254	-0.00213246	-0.00330299	-0.0109727	-0.0153281	-0.0122473	-0.00890216	-0.00647835	-0.00740309	-0.0131873	-0.0214779	-0.0238893	-0.0209478	-0.0171625	-0.0193173	-0.023261	-0.0174323	-0.0141376	-0.0110588	-0.00983571	-0.0194882	-0.0252093	-0.016767	-0.0129748	-0.00553077	-0.00137377	-0.00359144	-0.00708584	-0.0106817	-0.0087794	-0.00344769	-0.00558635	-0.00472317
0.00126936	0.00202215	0.00185978	0.000908647	0.000526254	0.00128162	0.00344304	0.00309831	6.80327e-05	0.000450881	-0.000374856	0.000817096	0.00139151	-0.000393057	-0.000267444	0.0023525	-0.0120934	-0.0161574	-0.00507482	-0.0115061	-0.0269559	-0.0425637	-0.0432785	-0.0263904	-0.016965	-0.0117035	-0.0203482	-0.0282941	-0.0235765	-0.0102902	-0.00908045	-0.00685769	-0.0132859	-0.0162166	-0.0152905	-0.0209336	-0.0212124	-0.0204306	-0.0295705	-0.0192445	-0.0104995	-0.0110065	-0.00318224	-0.00555835	-0.00599059	-0.0100312	-0.0147787	-0.00998906	-0.00440576	-0.00537974
0.00588957	0.00366457	0.000384881	-0.00294193	-0.00263291	0.0039248	0.00352243	-0.00156578	-0.000459836	0.000902586	-0.000241699	-0.00163057	0.00144723	0.0014296	-0.00686113	-0.0266416	-0.0306842	-0.018856	-0.0259647	-0.0331679	-0.0345151	-0.0384029	-0.0318788	-0.0202295	-0.0179426	-0.0186692	-0.0212201	-0.0223752	-0.0120556	-0.00026583	-0.00655879	-0.01637	-0.011228	-0.00154478	-0.00987993	-0.015341	-0.0174967	-0.0202921	-0.0186099	-0.0217722	-0.020594	-0.0172585	-0.013743	-0.0155257	-0.0087951	-0.00383278	-0.0117573	-0.0149225	-0.0109838	-0.00718872
0.00481002	0.00119065	-0.00189592	-0.00471857	-0.00232256	0.00130329	0.00273346	-0.000670876	-0.00038754	0.00128718	-0.000675213	-0.00129092	-0.000247736	-0.00436795	-0.0193921	-0.0267158	-0.0136576	-0.0131381	-0.0255637	-0.0231891	-0.0143071	-0.00689106	-0.00206036	0.00135263	-0.00485779	-0.012677	-0.0133344	-0.00799357	-0.00800254	-0.0117613	-0.00172411	-0.00894095	-0.0172736	-0.00275349	-0.00144416	-0.0112223	-0.00804301	-0.0140499	-0.0242605	-0.0211383	-0.0173924	-0.0205718	-0.0147202	-0.0111307	-0.0199388	-0.0151754	-0.00965136	-0.0143781	-0.0194525	-0.0146335
0.00389342	-0.0031639	-0.00512877	-0.00264023	-0.00173632	-0.00118158	-0.000349866	0.000417835	-0.000791782	-0.000899241	-0.00137034	-0.000612018	-0.000209816	-0.00866169	-0.0151785	-0.00558094	-0.0010699	0.000676442	-0.00181943	0.00032389	0.00439179	-8.54111e-05	0.000370796	0.00156811	0.00104879	-0.00129963	-0.00325115	-0.00149642	-0.00496744	-0.00391963	0.00423159	-0.00384722	-0.0140018	-0.0109809	0.000735857	0.00142271	0.000432477	-0.0058276	-0.0199086	-0.0174574	-0.0100298	-0.0110649	-0.0102582	-0.00478796	-0.00900057	-0.0124757	-0.015946	-0.0171156	-0.0135964	-0.0164442
-0.00301771	-0.00388853	-0.00430125	0.00275305	0.00218854	-0.00367563	-0.00464561	-0.00198601	-0.000998622	0.000112036	-0.000701296	0.000847502	-0.0023208	-0.0141953	-0.0089563	-0.00271104	0.000897095	0.00294058	-0.00110595	-0.00156985	0.00120362	-0.000107956	0.00180511	-0.000568633	-0.00127602	-0.00360621	-0.000910029	-0.00114731	-0.000836468	0.00314511	0.00216236	-0.00686683	-0.00608793	-0.000160468	0.00141049	0.00173374	-0.00516928	-0.0112093	-0.010418	-0.0062419	-0.00576609	-0.00306251	-0.00486938	-0.00321109	0.00552483	-0.00114341	-0.0112175	-0.0108142	-0.00357105	-0.0101459
-0.00290772	-0.00490364	-0.00353019	0.00105131	-0.000564673	-0.0025508	-0.00181683	0.00025488	-0.000219646	-0.000924575	-0.00251013	-0.00245884	-0.0065245	-0.00977704	-0.00442543	-0.00076196	0.00180241	0.00138899	-0.000434597	0.000389662	-0.000396373	0.000502679	0.00105953	-0.000533211	0.000692201	-0.00302669	-0.00316021	-0.0014474	0.00429822	-0.000237192	-0.0038215	-0.00178594	-0.000150943	0.00336417	0.000877111	-0.00313828	-0.00670832	-0.0107373	-0.00499068	-0.00430358	-0.00668115	-0.00463692	-0.00364773	-0.0078562	0.0063827	0.0039836	-0.00657647	-0.00412016	-0.00716691	-0.00745277
-0.00432909	-0.00203128	0.000294635	-0.00219707	-0.00277009	-0.00414586	-0.00238421	-0.00281916	-0.00582841	-0.00586367	-0.00342369	-0.0082387	-0.0112822	-0.00214824	-0.000302706	0.00137869	0.00121059	-0.00203772	-0.0015398	2.82318e-05	-0.000197753	0.000960281	0.000233858	0.00221761	0.000347724	-0.000878188	-0.00250034	-0.00146598	0.00634596	0.00625622	-0.00475901	-0.00142013	0.00209631	0.00154947	0.000927379	-0.000966582	0.00188883	-0.000839987	-0.00256941	-0.00641258	-0.0112775	-0.0118153	-0.00661583	-0.00753098	-0.00344246	0.00140981	-0.00285947	-0.0042457	-0.00770002	-0.011633
-0.00331047	-0.00290393	-0.0048621	-0.00592364	-0.00701602	-0.0061658	-0.00561014	-0.00962595	-0.00717235	-0.00453593	-0.0105228	-0.0139915	-0.00916558	-0.00308669	-0.000651207	0.000656705	-0.00119257	-0.00169607	0.000715353	0.000228168	-0.000653216	-0.000580675	-0.000644362	0.0039894	0.0017455	0.00177113	-0.00170258	-0.00280913	0.0019111	0.00850736	0.000793958	-0.00364817	-0.00307084	-0.00346259	-0.00158237	0.000458083	0.00243969	0.00237457	0.000273879	-0.000802536	-0.00501342	-0.0102003	-0.00907261	-0.00281214	-0.00465794	-0.00446605	-0.00381893	-0.00786118	-0.00798646	-0.00770249
-0.0060101	-0.0130345	-0.00925495	-0.00623862	-0.0101915	-0.00942855	-0.00815593	-0.00939234	-0.00799996	-0.00773894	-0.0110467	-0.00877374	-0.00310157	0.000456414	0.00313479	0.000142898	0.000757575	-0.000582949	0.000694381	0.000366023	0.000698322	-0.000596271	0.00106053	0.00763146	0.0112976	0.00493687	0.00218401	-0.00166401	-0.00245944	0.00301553	0.00390988	-0.000161045	-0.00351016	-0.00641795	-0.00371007	-0.000137126	-0.000758903	0.000983877	0.00180448	0.000740352	0.00114991	-0.0025881	-0.00662517	-0.0052636	-0.00197815	-0.00273031	-0.00447681	-0.0100315	-0.00825365	-0.00477085
-0.0109544	-0.0190008	-0.0107508	-0.0120876	-0.00918714	-0.00712191	-0.0129786	-0.0102176	-0.0102727	-0.0118675	-0.00459094	-0.00113842	3.64065e-05	0.00283576	0.00932049	0.00352119	0.000925073	-0.000631315	0.00125412	0.000487809	-0.00115444	-0.00143895	0.00465491	0.00966765	0.0144979	0.00813396	0.00781403	-0.00115683	-0.0023684	-0.000892202	-0.00214199	0.00349873	0.00313233	-0.00622949	-0.00572818	-0.00117496	-0.00484602	-0.00175985	0.00154587	0.000792377	0.00268671	-0.00109542	-0.00517974	-0.00721906	5.41282e-05	0.000359638	-0.00518766	-0.00785248	-0.000958977	-0.00380642
Time = 4 [s]
-0.00153049	0.00328538	0.00589981	0.00598118	0.00161162	0.0044131	0.00552862	0.00376884	-0.00213109	0.0036109	0.00298831	0.00820748	0.00419866	0.00336807	0.00304498	0.00445387	0.00563446	0.0071717	0.00787001	-0.00133636	-0.0168581	-0.0161907	-0.00911693	-0.00495571	-0.00234004	4.97198e-05	-0.000412111	-0.000920885	0.00267197	-0.00036516	-0.00564308	-0.00680132	-0.00749212	0.00148929	0.00484559	0.00516276	0.0112949	0.0170408	0.0170485	0.0167594	0.015142	0.0076199	0.0109603	0.0126638	0.00934057	0.0070814	0.00575559	0.00628153	0.008254	0.00498986
0.00907897	0.00695641	0.0100329	0.0105685	0.00691583	0.00522491	0.00758937	0.0037671	-0.00459411	0.00345714	0.00198135	0.00631527	0.00560114	0.00257271	-0.000356352	0.00153639	0.000927427	0.00339918	0.00973459	0.0105991	-1.99628e-05	-0.0115768	-0.0135312	-0.00774085	-0.00336198	-0.00118909	0.00293624	0.00452535	0.00104019	-0.00531105	-0.0103912	-0.0104832	-0.00708066	-0.000309293	0.00161959	0.000880206	0.00251667	0.00466227	0.00723924	0.00994447	0.00687433	0.00234091	0.00520852	0.00700267	0.00579511	0.00457098	0.00430159	0.00386297	0.00296337	0.000299935
0.0154682	0.00791279	0.00892524	0.00721821	0.00958195	0.00585953	0.00466522	0.00310782	0.00259878	0.000108645	0.00320223	0.00435899	0.00198844	0.00413728	0.00213059	0.000466883	-0.000103843	0.00235074	0.00848859	0.014393	0.00944113	-0.00135931	-0.00279995	-0.00268435	-0.00234681	-0.00046242	0.00315292	0.0059318	0.00205419	-0.00877134	-0.0155912	-0.010874	-0.00232184	0.000847578	0.00111238	-0.000698669	-0.00319479	-0.00487518	-0.00516459	-0.000453272	-0.00281125	-0.00523758	-0.0015236	-0.00185812	-0.00239329	-0.000108554	0.00172493	-0.000318	-0.00596409	-0.0069323
0.00692604	0.00217668	-0.00148436	-0.00208692	0.00451238	0.00553805	0.000684602	-0.000291972	0.00814713	0.00347267	0.00357362	0.000195302	0.00115075	0.00356252	0.00156891	0.000825355	0.00168615	0.00134394	0.00512444	0.00886529	0.0108204	0.00608512	0.00165738	0.00112506	0.00201072	1.01614e-05	2.87509e-05	0.000597413	-0.00161772	-0.00430345	-0.00681847	-0.0071993	-0.00393692	-0.00172984	3.42846e-06	0.000973911	0.00205729	0.00233373	-0.000587721	-0.00295981	-0.00210804	-0.00304042	-0.0030759	-0.0037639	-0.00456831	-0.004287	-0.00452658	0.000270951	-0.0031364	-0.0129265
-0.00252788	-0.000389261	0.00122294	0.000514402	0.00456801	0.00509328	-0.000701652	-0.002445	0.00333748	0.00355904	0.00151842	0.00252433	4.8461e-05	-0.0033198	-0.000731664	0.000605114	0.00165065	0.00322181	0.00495065	0.000913048	0.00225451	0.00421682	-0.000355637	0.00031116	-0.00127107	-0.000968039	0.00351967	0.000147457	-0.00576856	-0.00587822	-0.00741314	-0.00326255	-0.00113629	-0.00568495	-0.00412811	-0.0010842	0.0023445	0.00562441	0.00282547	-0.00245534	0.00217838	0.00245055	-0.00123392	-0.00244498	-0.0083648	-0.0130438	-0.0112399	-0.0033747	0.00361975	-0.00376505
-0.00203553	0.000917246	0.00236159	0.00399877	0.00472479	0.00574905	0.00425077	-0.00071341	-0.000477135	-0.000246756	0.00030051	6.49869e-06	0.00112186	-0.0011223	-0.000625613	0.000984709	0.00214898	0.00323347	0.00184416	-0.00244853	-0.0052637	-0.000556226	-0.00235517	-0.00332838	-0.00975869	-0.0120302	-0.00680581	0.000203772	-0.00504309	-0.0216797	-0.0261027	-0.00694327	-0.00250562	-0.00456084	-0.00972256	-0.012243	-0.0113581	-0.00817752	-0.0096114	-0.00999485	-0.00758692	-0.00595779	-0.00655267	-0.00694705	-0.0119072	-0.00917626	-0.000589681	-0.00242918	-0.00324356	0.00154689
-0.00339959	-0.00114853	0.00168736	0.000776007	-0.000626333	0.00432518	0.0070206	0.00180282	-0.00642659	-0.00381369	0.000824054	-0.000868661	-5.34654e-07	0.00336499	0.00104644	-0.000487287	0.00059068	0.000341437	-0.00232512	-0.0287373	-0.0303358	-0.0108587	-0.0176754	-0.0210313	-0.0189113	-0.0290365	-0.0198978	-0.00157083	-0.00974894	-0.029969	-0.0315221	-0.012672	-0.00159364	0.0011617	-0.0067575	-0.0124751	-0.0135209	-0.0201377	-0.0168675	-0.0137723	-0.0203723	-0.0167849	-0.00938579	-0.00177276	0.0010541	0.00124356	0.00538206	0.000950866	-0.00647858	-0.00467409
4.13688e-05	0.00245125	0.00150237	-0.00424403	-0.0021695	0.00299811	0.00376702	0.000447702	-0.004632	-0.00664401	-0.00584014	-0.000953769	0.00235003	0.00209705	0.000572255	-0.00335006	-0.00213595	-0.00320378	-0.0323898	-0.0446623	-0.0289248	-0.0367989	-0.0382045	-0.0187513	-0.0177301	-0.0227061	-0.0125548	-0.00319876	-0.0182135	-0.0233637	-0.0178867	-0.0258191	-0.0137361	0.00228494	0.00539096	-0.00398558	-0.00938554	-0.00945425	-0.0101432	-0.0114261	-0.0145573	-0.00997492	-0.00410306	0.0025004	0.00369997	-4.74906e-05	0.00515917	0.00349688	0.000840306	-0.00448316
-0.000802855	0.000924158	-0.00146216	-0.00204204	0.000676666	0.00237902	-0.000241833	-0.00264408	-0.00276685	-0.0055075	-0.00360439	-0.00122952	0.000487577	-0.000520995	0.00192608	-0.00565876	-0.0223475	-0.0358796	-0.0451236	-0.0199178	-0.0153121	-0.024867	-0.020006	-0.0113788	-0.00698613	-0.00854688	-0.00415854	-0.0039835	-0.0127738	-0.0138982	-0.0158602	-0.0201247	-0.0285711	-0.0159903	-0.00145816	-0.0050317	-0.013317	-0.00476559	-0.00407436	-0.0114186	-0.011963	-0.000873005	0.00331967	-0.00266007	-0.00604363	-0.00438349	0.0044514	0.00744972	0.00370304	-0.00317051
0.000678384	0.000157354	-0.00106959	0.000658181	0.00152429	0.00142453	-0.00134082	-0.00378361	-0.00142455	-0.00077786	-0.000261872	0.00103529	-7.69591e-05	-0.00025453	-0.0142188	-0.0285663	-0.0294008	-0.0221837	-0.00848124	-0.00562153	-0.00260258	0.00200596	-0.00209062	-0.00887389	-0.0024599	-0.0021709	-0.00553789	-0.00971246	-0.00235535	-0.00602849	-0.0139537	-0.00825234	-0.0178178	-0.0252508	-0.00387049	-0.00482346	-0.013758	-0.00937401	-0.00785379	-0.0150574	-0.0147789	-0.00616038	-0.000952393	-0.00435143	-0.00305885	0.000792396	0.00638587	0.00433402	-0.00616022	-0.0100333
0.00141418	0.000436075	0.00132846	0.000681379	0.00117125	0.000250854	-0.00361947	-0.00288126	-0.00177734	-0.00092844	-0.00172288	-0.000143077	0.00151444	-0.00465809	-0.0214453	-0.0155481	-0.00143055	0.000863905	0.00268391	0.0024267	0.00469356	0.00190639	0.00257365	-0.000392962	-0.00263185	-0.00530659	-0.00470692	-0.0095748	-0.00568217	0.00334105	0.00142895	-0.00377059	-0.00172075	-0.0192922	-0.0178621	-0.00704742	-0.0140329	-0.0228358	-0.0195723	-0.0193672	-0.0147978	-0.00545061	0.000268557	-0.00146683	0.000954628	0.00168848	0.00389584	0.00332243	-0.00705121	-0.00786887
1.65224e-06	0.00183513	0.0023383	0.00109871	0.000886371	-0.00207564	-0.00447852	-0.00261975	-0.00242814	0.000674918	-0.00107766	-0.00222467	0.00167469	-0.00325133	-0.0131467	-0.00588121	-0.000264854	-0.0018213	-0.000806248	0.00238339	0.00116282	-4.41968e-06	0.00326476	0.00125327	-0.00166503	-0.00635144	-0.00877561	-0.00613912	0.00185438	0.0105911	0.00187347	-0.00352569	-0.00225268	-0.000163997	-0.0117519	-0.0126529	-0.0124589	-0.022128	-0.0224346	-0.0153054	-0.00664767	-0.00147126	-0.00395454	-0.00438287	-0.00418158	-0.00589525	-0.00704268	-0.00192883	0.000969903	0.00096664
0.00158508	0.00225679	0.00037617	0.000154633	-0.001916	-0.00401631	-0.00248246	-0.000378578	0.00069989	0.00238916	0.00117027	-0.00307231	-0.00124979	-0.00615147	-0.00881572	-0.00337694	0.000529131	0.000132412	-0.000789183	-0.000680203	0.000388548	0.00104161	0.00625019	0.00132215	-0.00838565	-0.00204402	-0.000458753	-0.00386748	0.00167274	-0.000733938	-0.0096029	-0.00454905	-0.000915344	-0.00167913	-0.000514541	-0.00415915	-0.00701092	-0.0121718	-0.011082	-0.00203754	-0.00632842	-0.00813781	-0.00895874	-0.00694171	-0.001231	-0.00351986	-0.000891445	-0.0012335	0.00218323	0.0022598
-0.00203252	-0.000159406	-0.000152459	-0.00296847	-0.003531	-0.00182762	-0.000880949	-0.000423827	0.00116518	0.00234103	0.00261253	-0.00254343	-0.00653218	-0.0115333	-0.00606821	-0.000814861	0.000790115	0.00285021	0.00196659	-0.00109949	0.000976543	0.000269952	0.00307171	0.00347037	-0.00392587	-0.000648273	0.0031961	0.000237852	-0.00173919	-0.00952687	-0.00646715	-0.000937762	-0.00370106	-0.00635257	-0.00434744	-0.00421146	-0.007587	-0.00841712	-0.00296007	0.00165315	-0.00863825	-0.0109187	-0.00610458	-0.00485986	-0.00101557	0.00431479	0.0143966	0.00630269	-0.00240737	-0.0073327
-0.00142465	-0.000158622	-0.00488626	-0.00646372	-0.000437756	-0.00282294	-0.00265881	-0.00224736	-0.00235605	0.00239226	0.00211233	-0.00360644	-0.00988907	-0.012904	-0.0038858	0.000833621	0.00117482	-0.000609284	0.000606776	-0.000368953	6.10137e-05	-0.000213785	-0.00284825	0.00146449	0.000207442	7.68805e-05	4.61006e-05	0.00189734	0.00481441	0.000170326	-0.00161117	-0.00196794	-0.00462844	-0.00587242	-0.00467903	-0.00504285	-0.00984876	-0.00698134	-0.00253039	-0.00485764	-0.00541331	-0.00584473	-0.00949759	-0.00645676	-0.00565511	-0.00361742	-0.00601604	-0.00316195	-0.00599369	-0.0139485
-0.00267345	0.00205534	-0.00238663	-0.0110198	-0.00865041	-0.00432974	-0.000296066	-0.00179163	-0.00337075	-0.00325167	-0.00528241	-0.00513117	-0.000993974	-0.00318027	-0.00234342	0.00145595	-0.000787393	-0.00191531	-0.00119841	0.000150839	-1.62567e-05	-0.00404294	0.00258544	0.0159315	0.00912969	0.00119756	0.0016363	0.000980768	0.00280083	0.00570672	0.00123807	-0.00389969	-0.00135209	-0.00189695	0.00120961	-0.00200751	-0.00727794	-0.00531888	-0.00285655	-0.00685877	-0.00569782	-0.00550105	-0.00788976	-0.00672374	-0.00529927	-0.00371778	-0.0174501	-0.0174468	-0.00938918	-0.0130596
-0.00244208	8.61947e-05	-0.000844589	-0.00774294	-0.0130119	-0.00628906	0.00192933	0.000140233	-0.0039608	-0.00792443	-0.00652053	-0.00206334	-0.000772464	-0.00414428	-0.00303918	0.00588774	0.00144459	-0.000448203	-0.00147682	0.00017421	-2.42101e-05	-0.00564066	0.0108363	0.0268967	0.0163773	0.00271902	0.00733349	0.00748776	0.000248674	-0.00308929	-0.00125097	-0.0022773	0.000630789	0.00133398	0.00299148	-0.00346555	-0.00266048	-0.00241416	-0.00368076	-0.00404988	-0.00441422	-0.00485013	-0.00754842	-0.009004	-0.00208533	0.00297971	-0.0115596	-0.0227585	-0.00763779	-0.00789515
[truncated: 187 more columns]

## Sheet: Figure 5
L/H = 0.50, Re = 3000												[m/s]
(a) D/H = 1.5							(a) D/H = 2.5
Time [s] y/H	0	1	2	3	4		Time [s] y/H	0	1	2	3	4
0.959459	0.193872	0.17493	0.185325	0.183496	0.177961		0.959459	0.149366	0.178532	0.17771	0.179643	0.186348
0.851351	0.197462	0.191543	0.207233	0.19655	0.190204		0.851351	0.149704	0.173318	0.193389	0.190421	0.191061
0.797297	0.196116	0.186735	0.207297	0.191491	0.206228		0.797297	0.147572	0.162447	0.196254	0.185811	0.170831
0.743243	0.193579	0.176724	0.193714	0.190265	0.210605		0.743243	0.139469	0.141262	0.194773	0.153085	0.155749
0.689189	0.189362	0.182329	0.173231	0.186757	0.194796		0.689189	0.123603	0.0892471	0.17249	0.124256	0.0854376
0.635135	0.179906	0.176252	0.150198	0.175685	0.143016		0.635135	0.105541	0.0642742	0.149073	0.0964205	0.0677458
0.581081	0.156312	0.139545	0.1363	0.146803	0.0474085		0.581081	0.0729112	0.0494637	0.13907	0.0746729	0.0611046
0.527027	0.110483	0.120593	0.110758	0.0907043	0.0169108		0.527027	0.0448829	0.0384055	0.0665214	0.0556896	0.0588238
0.472973	0.0585563	0.0878586	0.0678778	0.0637285	0.00878493		0.472973	0.0422696	0.0263287	0.0339542	0.0451168	0.0715146
0.418919	0.0127383	0.0518115	0.00905126	0.016572	0.00590268		0.418919	0.039705	0.0254196	0.044083	0.0332277	0.0520293
0.364865	-0.00267102	0.0256418	-0.00784692	0.0038741	-0.00501955		0.364865	0.032131	0.0208425	0.0450084	0.015141	0.0222856
0.310811	-0.00494078	0.0175019	-0.0123826	-0.013283	-0.0185903		0.310811	0.0285967	0.0138966	0.0263069	0.0109949	0.0140214
0.256757	-0.0206665	-0.0254461	-0.0132664	-0.0226143	-0.0177417		0.256757	0.00938386	0.0138571	0.00864498	0.00475109	0.000605892
0.202703	-0.0276494	-0.0338483	-0.0295714	-0.0188185	-0.0206853		0.202703	-0.00376659	0.00468186	-0.0107788	-0.00521143	-0.00698997
0.148649	-0.028778	-0.0395454	-0.0405648	-0.015983	-0.0313103		0.148649	-0.00960247	-0.0130288	-0.0361635	-0.0121423	-0.0248858
0.0945946	-0.0337058	-0.0464258	-0.0385239	-0.0313089	-0.0364701		0.0945946	-0.0342927	-0.0168613	-0.036421	-0.0292301	-0.0418199
0.0405405	-0.0380954	-0.0415	-0.0444333	-0.0381794	-0.0414178		0.0405405	-0.0442233	-0.0134496	-0.0332614	-0.0298551	-0.0407097

## Sheet: Figure 6
L/H = 0.5
Time = 0 [s]
65.3449	67.9412	67.4411	48.7445	25.3746	38.389	85.5366	94.1127	93.5867	85.0065	92.2773	107.225	104.433	103.572	123.132	143.399	152.179	159.091	159.17	154.539	161.658	173.664	178.161	173.356	178.723	181.803	178.494	185.96	181.888	183.103	188.761	192.661	195.79	193.872	183.49	179.002	177.769	174.247	185.723	189.993	186.913	182.275	175.526	174.236	177.412	173.523	170.882	179.591	180.408	171.857
96.9105	89.4426	84.6852	89.6311	98.3634	107.648	106.697	108.91	114.58	117.332	122.216	124.686	128.381	140.018	147.692	151.76	160.798	165.511	168.895	175.372	179.91	186.402	192.748	194.286	190.819	193.1	193.436	192.942	196.17	198.592	200.501	200.778	199.972	197.462	195.653	196.414	202.595	203.94	203.028	201.006	201.156	199.381	195.816	197.044	194.719	190.82	186.284	185.65	186.129	187.596
100.727	89.6885	89.2538	99.4399	101.754	107.905	114.995	121.86	121.992	122.62	121.197	124.314	132.198	138.692	145.176	153.813	159.989	165.484	170.609	176.6	180.545	188.946	192.295	194.203	193.566	197.667	196.713	196.026	198.853	200.457	201.711	201.456	199.407	196.116	194.391	196.71	202.828	204.676	204.922	202.706	201.607	199.194	196.597	195.219	192.393	189.743	185.293	184.561	180.392	173.839
106.444	104.523	106.384	110.191	104.823	108.094	115.387	120.987	121.552	125.172	124.185	129.128	135.295	135.828	141.795	151.805	156.043	164.744	170.814	176.872	183.164	187.53	189.069	189.243	194.411	197.25	196.771	200.573	202.874	205.075	206.922	202.053	196.797	193.579	193.163	195.599	199.573	197.842	196.608	196.532	197.558	195.106	191.324	188.339	183.352	181.83	183.635	183.333	173.487	159.061
112.857	108.998	109.662	116.327	114.729	120.524	121.969	121.64	123.714	126.26	128.311	131.587	135.195	136.62	142.92	144.532	153.59	160.154	168.501	179.405	182.502	185.45	188.563	187.909	194.474	196.19	197.426	199.253	204.332	207.695	207.743	198.886	190.611	189.362	189.237	188.075	190.463	190.136	188.483	191.383	188.689	183.807	181.548	179.961	173.826	173.141	177.06	176.721	155.254	144.129
118.972	117.865	118.077	122.798	124.564	129.674	127.15	127.036	126.223	122.791	123.562	127.409	127.641	131.074	138.037	140.41	151.183	155.064	159.017	169.905	177.873	180.954	184.493	186.592	188.532	188.355	178.312	167.131	175.954	181.318	189.708	187.851	176.971	179.906	176.395	163.209	165.515	178.958	181.729	156.752	150.384	163.785	158.735	155.51	152.302	151.031	155.635	148.577	126.957	124.437
123.696	124.704	123.728	126.558	123.286	123.168	120.362	126.127	121.257	122.819	117.494	118.168	120.317	123.948	127.571	130.288	139.569	150.06	156.667	162.618	174.64	174.047	170.838	160.081	165.444	169.496	137.17	125.741	133.347	135.151	140.886	152.751	157.869	156.312	151.076	138.024	124.119	131.093	104.336	83.6944	79.3626	91.2306	117.564	112.745	111.687	126.742	135.498	111.564	99.3354	95.5781
126.006	124.452	122.691	121.93	117.783	114.732	118.077	120.38	119.778	120.783	113.488	111.195	111.242	113.699	118.598	123.291	136.039	149.495	111.093	79.8904	87.7972	93.4166	97.8398	80.3118	51.3683	35.4782	46.2315	70.4316	66.862	66.4058	77.6661	70.6362	84.6133	110.483	95.6281	73.6403	77.6654	83.6258	44.3177	32.7727	40.7356	54.3924	71.9226	67.8362	80.004	104.328	109.507	84.3539	71.7644	75.612
127.334	126.394	121.803	118.924	115.342	111.856	114.524	107.638	110.33	109.893	108.657	106.869	104.971	101.915	68.9017	42.4957	8.22661	4.55852	13.858	13.6931	6.98971	10.9511	25.1778	20.4334	14.3995	13.9918	23.8816	28.7992	24.2793	29.3968	46.6559	51.4398	46.1848	58.5563	52.4508	38.3372	36.6024	28.838	4.99679	5.67681	14.8472	39.0329	60.1826	70.7684	72.2801	65.1991	82.1064	72.0369	62.4519	60.3491
129.176	126.464	123.565	120.592	115.463	112.546	106.017	98.3751	98.0376	97.4554	97.8816	97.8107	93.4649	94.1303	30.2886	4.40287	0.124558	1.85754	7.05905	-0.265083	-0.778069	1.82546	0.431087	6.68183	5.07779	2.70778	14.4136	18.1901	12.3976	6.4239	6.72438	14.8467	17.2659	12.7383	14.5811	17.5635	10.6076	2.52979	1.39644	2.91037	9.18735	28.5138	32.5162	48.763	61.7667	44.8346	25.3967	36.1114	49.2305	45.3057
126.203	125.098	124.121	120.183	114.328	112.197	104.386	98.2834	93.1829	89.949	83.1048	76.9788	64.8052	66.6959	15.9271	1.28408	0.415647	3.12586	6.5952	-0.847688	-0.779113	-3.08422	-9.45948	-13.9475	-6.56199	-7.27248	-6.3037	2.87579	-4.92446	0.179497	4.08927	4.15574	7.8899	-2.67102	0.35487	16.205	23.4999	13.0782	2.20004	2.53346	2.09267	13.1022	14.9984	22.3697	33.3407	22.5597	16.8055	22.0952	27.8328	28.0431
133.274	131.922	123.603	118.816	114.013	109.48	103.851	94.3279	85.3871	79.2872	70.3115	59.0013	53.9292	40.8286	8.10512	0.489093	-0.298642	-2.25085	-0.288822	-3.42165	-9.27536	-14.0631	-15.0641	-20.3428	-10.2135	-5.70038	-9.27685	-5.52237	-7.35373	-0.0215479	11.292	1.40849	-3.37709	-4.94078	2.14779	5.97679	15.855	18.7955	2.11926	1.32438	-0.147936	3.03544	-2.70517	-8.65131	-2.4147	2.90326	0.469156	-9.03904	3.60683	9.05933
136.449	132.487	124.903	118.39	111.841	101.92	93.7541	88.0604	80.9187	67.3783	55.2594	43.524	41.0462	22.0262	2.92031	-0.342524	-1.80082	-9.35695	-11.4104	-12.0507	-17.6424	-21.4969	-23.5743	-23.7549	-14.2374	-15.7794	-20.8674	-10.706	-8.42735	-13.9422	-10.6942	-11.0508	-18.6835	-20.6665	-5.80069	-5.85833	-5.66798	-1.10854	1.03421	-0.314609	-3.48421	-1.93394	-6.19971	-9.79471	-14.85	-16.7969	-16.3209	-19.1658	-12.4969	-10.1701
128.872	128.587	117.32	106.197	102.577	94.2796	88.5485	80.8313	76.7113	57.3712	38.0683	40.4535	40.4286	15.8408	2.11062	-0.754395	-2.95055	-9.51931	-23.921	-23.3938	-19.9904	-22.7692	-27.8681	-34.9241	-22.3085	-26.9636	-30.9819	-21.2712	-23.7094	-29.7199	-35.6776	-33.6277	-28.0321	-27.6494	-12.4116	-8.72941	-12.825	-10.9957	-1.65116	-1.21675	-2.20799	-2.92306	-10.1069	-10.1589	-14.7883	-20.5615	-18.3379	-16.5276	-17.7079	-15.0215
103.628	98.4298	98.5809	91.1698	82.1954	82.5615	76.1102	62.4648	59.5016	42.5051	20.4708	30.5793	35.1986	8.26794	2.00756	-0.227206	-5.15701	-10.7624	-27.5493	-26.6146	-29.2736	-35.6987	-34.4477	-37.9326	-43.4635	-45.055	-41.5877	-43.3477	-50.986	-49.4115	-44.9743	-40.7004	-34.6217	-28.778	-17.15	-14.2974	-25.0678	-16.1171	-3.09481	0.294595	1.68354	-3.14296	-5.99517	-6.88485	-11.5889	-13.7911	-18.4264	-19.9462	-15.4481	-12.0804
33.7576	22.9356	32.3432	35.8797	41.9556	50.244	45.5162	39.5245	33.7874	13.3433	-4.64835	-8.88947	-5.92438	-5.61541	-0.0700177	0.209422	-1.46384	-4.47744	-15.3628	-21.754	-40.0874	-42.6486	-44.8985	-40.5504	-52.623	-64.1797	-53.0642	-54.5029	-55.7254	-54.0053	-52.538	-45.0006	-37.3398	-33.7058	-29.8856	-29.1787	-34.0482	-16.2931	-1.95218	2.20733	4.70141	-3.51334	-1.56111	-7.86868	-13.0212	-9.39334	-15.3821	-17.6337	-9.98452	-9.3585
3.85507	3.38371	-0.718555	15.1546	15.4416	8.96075	29.1435	29.2588	22.3835	4.57203	-6.99559	-14.9106	-12.0034	-6.91513	0.152755	1.01818	3.68373	2.07103	1.45051	-14.401	-36.5481	-38.7145	-38.3478	-38.8043	-52.4306	-62.4122	-67.8576	-68.2954	-62.347	-53.9931	-50.2911	-49.4792	-42.2669	-38.0954	-31.3577	-24.8682	-16.6981	-3.61624	-1.15187	1.35347	4.31499	2.15684	5.89849	-1.201	-10.3169	-5.32534	-6.74982	-7.54248	-5.8552	-11.5331
Time = 1 [s]
36.4673	29.4078	35.5052	48.0838	55.2926	50.6992	64.7503	61.407	68.0389	86.2795	79.5251	71.2156	71.8335	96.2207	115.173	126.018	124.083	124.667	129.692	144.086	155.871	158.804	158.656	164.555	167.174	171.996	180.028	189.308	176.438	174.407	178.605	173.646	175.116	174.93	178.707	188.411	188.298	180.595	176.789	173.66	179.43	176.972	172.286	173.082	165.31	148.183	149.033	127.384	110.218	113.692
55.2782	59.5994	63.1663	75.4298	84.3019	91.8809	92.0948	91.5278	108.154	112.887	110.145	115.397	124.345	126.473	131.402	139.867	143.057	150.163	151.637	156.988	162.766	171.796	174.398	174.691	175.919	174.529	175.674	183.698	192.403	179.681	174.452	182.194	191.676	191.543	189.941	188.598	189.937	190.635	188.746	182.547	182.243	184.597	188.317	192.722	186.616	177.789	181.411	183.963	176.341	178.159
108.399	102.307	99.539	100.94	104.616	112.657	111.539	105.552	110.961	110.046	114.477	120.838	121.427	127.012	134.511	143.644	152.321	164.207	169.954	171.872	174.221	181.156	179.941	180.935	181.94	171.089	166.384	169.843	177.121	173.852	174.27	181.055	183.619	186.735	183.681	180.323	180.645	182.803	181.616	180.634	180.95	179.66	184.87	187.534	178.967	169.976	171.9	174.076	171.694	176.52
119.738	118.113	115.948	113.16	112.658	115.103	113.198	108.81	105.525	107.441	114.329	121.28	119.87	130.05	135.412	142.99	152.411	161.679	171.328	175.967	179.047	181.39	170.637	172.933	179.39	168.832	164.93	181.338	183.687	184.532	186.842	183.801	178.647	176.724	175.69	180.595	181.466	179.406	176.597	179.414	174.582	170.383	178.818	179.992	169.205	160.848	159.801	161.865	168.038	174.834
124.844	126.241	124.954	126.049	120.441	116.75	111.979	112.898	113.833	117.765	116.999	118.475	121.262	128.469	130.613	136.462	148.576	155.76	166.19	175.231	181.532	181.325	167.178	162.794	172.901	170.894	171.107	184.057	188.129	194.406	192.908	187.888	187.455	182.329	169.811	161.887	156.484	161.945	165.67	158.465	152.971	158.556	165.707	156.758	144.149	145.616	149.102	157.578	166.742	171.777
128.536	129.151	127.481	126.137	118.595	114.365	111.196	114.535	116.204	120.178	119.706	121.471	122.215	126.033	130.374	133.615	138.968	147.2	160.845	176.571	189.172	187.764	177.404	172.236	168.776	163.076	159.341	166.77	172.294	170.284	180.372	185.552	185.54	176.252	162.086	142.985	135.737	146.109	149.264	144.856	140.963	135.798	127.927	129.018	131.196	141.292	146.852	149.619	157.018	158.315
128.234	126.569	120.855	115.139	117.072	111.076	110.211	111.967	111.387	115.203	117.529	123.678	124.067	123.017	125.467	134.843	137.219	145.047	154.021	161.589	168.632	158.307	157.065	154.048	150.594	123.886	93.711	87.7169	109.477	93.7805	112.452	122.771	127.459	139.545	141.622	128.862	124.417	129.296	134.418	130.252	112.567	103.447	100.389	97.9679	99.6118	102.398	112.039	121.675	132.614	137.757
135.33	126.922	120.072	118.618	118.501	105.099	108.719	112.783	113.052	115.874	115.778	117.177	115.267	113.274	116.518	136.555	152.231	131.512	102.41	120.428	53.6178	62.3755	75.2042	60.2083	95.0608	76.1361	53.4507	50.9319	52.5389	61.4363	72.5582	90.0796	101.905	120.593	114.092	104.347	103.47	99.0423	78.7908	62.7192	79.821	83.4331	67.7935	66.0771	74.2129	80.207	85.2475	100.859	112.377	119.489
116.493	109.531	114.338	117.543	118.362	115.018	112.669	111.867	114.672	114.197	108.425	104.878	106.633	102.642	96.3678	89.3595	24.9405	22.5322	27.8422	2.6546	10.6468	9.50425	-2.86881	-3.77127	5.80704	12.9144	21.8072	31.2071	44.6924	48.1278	64.4578	80.0996	77.8549	87.8586	81.2844	72.7669	68.3445	56.0712	19.0025	16.4201	33.2463	19.2977	31.4108	48.9566	53.809	64.9683	64.6896	74.5172	96.3398	100.248
115.983	109.733	112.094	109.765	110.978	113.941	111.064	113.524	110.031	101.839	99.8044	95.4918	89.767	83.5663	65.9977	13.034	0.196212	-0.475742	-3.86301	-3.38437	1.72942	0.543569	-7.64642	-6.05766	2.72327	-1.17364	3.82778	36.9077	64.2421	57.0367	63.5092	79.1822	59.3984	51.8115	30.0634	18.3833	40.6509	25.5468	4.66157	-0.786317	2.2023	1.75446	12.6667	22.921	32.394	43.2003	47.8384	59.2234	60.6894	66.5423
124.534	125.613	123.888	110.711	107.105	108.901	107.127	110.59	106.225	100.113	98.3314	87.9576	79.4258	67.54	43.2749	6.7869	0.509365	-1.27596	-8.58039	-10.3983	-3.24006	-3.03414	-6.04789	-5.73978	-7.1479	-15.6378	-17.3315	1.85108	49.4041	41.5578	39.3738	50.3017	44.7944	25.6418	7.42327	0.964538	11.3516	4.0718	-0.0653396	-0.433638	-3.44718	-7.5531	2.22175	1.6373	14.9541	23.6569	36.7712	45.251	37.7129	51.2559
124.702	114.908	107.705	101.624	99.2068	103.98	106.907	105.785	99.0221	93.9073	76.8065	55.2935	33.6484	22.7632	19.3248	3.28912	0.261113	-4.56145	-12.4483	-12.6139	-11.9251	-7.65081	-5.13237	-10.6471	-18.9059	-21.7254	-35.2128	-34.4601	-9.95053	-12.4636	4.62926	11.0784	10.6812	17.5019	1.70852	-0.916545	-4.76248	-2.2322	-1.96827	1.20215	0.767205	-10.5737	-8.73925	-3.45711	2.70989	1.87932	11.9081	31.6923	24.419	29.6892
110.543	105.592	99.5936	93.6033	92.6051	93.1648	99.0036	96.7381	88.0487	74.781	51.8274	34.0876	21.5299	11.653	9.09236	2.13896	-5.74854	-13.6703	-15.276	-25.9044	-22.1622	-15.8172	-20.7198	-23.0367	-25.5299	-18.4772	-26.1023	-39.4771	-34.9221	-36.1236	-30.0896	-25.6374	-30.9883	-25.4461	-10.7949	2.06291	-0.652249	-2.71204	-2.32104	1.62612	1.72966	-5.84055	-10.5001	-9.0946	-7.30368	-12.9328	-8.21964	-7.75742	5.01905	14.3248
102.322	94.3632	80.98	76.3719	72.2401	76.0577	83.396	69.5884	57.1216	42.65	38.4972	28.9944	23.4812	15.2923	1.56839	-3.50147	-13.0347	-17.7159	-26.2313	-35.7096	-30.4661	-23.1972	-23.0748	-17.9788	-20.1937	-16.6565	-20.6652	-45.1942	-42.4074	-39.5439	-47.7086	-44.041	-39.4417	-33.8483	-23.6834	-17.8054	-13.3837	-5.19127	-3.8776	-1.89471	-4.90013	-2.43861	-6.63756	-11.4456	-8.89148	-11.6973	-10.7842	-10.4055	-4.05127	4.18501
39.149	49.2698	61.3259	63.1056	53.0878	49.8368	57.0833	52.482	45.0733	39.2883	23.5423	15.3384	14.2059	10.6876	4.77545	-4.95216	-12.4462	-29.9971	-48.6632	-38.2949	-34.0101	-35.2781	-21.1019	-17.0563	-19.5878	-21.3707	-26.1515	-33.7096	-30.6914	-39.8531	-50.7239	-52.8218	-48.9941	-39.5454	-34.5131	-35.2411	-29.1131	-10.3772	-4.61578	1.21374	1.26711	-1.20149	5.45393	-5.71002	-9.63649	-10.5389	-14.4187	-13.9675	-8.24725	-11.8367
7.14216	9.28796	19.7891	17.2362	9.17879	8.81997	28.4375	47.3699	43.6466	36.8398	13.6096	9.41893	3.68205	3.37548	2.63272	-0.274439	-0.982426	-3.0843	-16.1848	-16.1142	-26.5809	-35.1857	-28.0042	-29.6732	-32.6527	-33.8779	-31.7461	-41.3314	-43.0291	-39.3452	-46.9032	-50.205	-51.3819	-46.4258	-39.1967	-34.5574	-29.9604	-14.3501	-1.55506	1.944	4.49223	6.34924	7.16048	-2.84723	-11.0068	-10.5159	-10.6183	-17.4225	-21.0344	-29.2492
-7.51676	-8.38397	-0.658512	-0.419758	-2.21588	4.89571	11.9545	17.9554	24.4827	12.6151	-1.66928	-3.0441	-0.687689	-2.17309	1.95316	4.15107	10.9038	13.8096	11.1062	1.74397	-12.9331	-18.8987	-22.0711	-30.5508	-48.5721	-40.1318	-35.245	-43.5437	-45.6596	-43.7235	-48.7731	-47.6511	-43.2792	-41.5	-35.9549	-28.1476	-20.1438	-10.2128	-0.223946	0.622092	2.20975	5.34738	6.33894	2.57971	-9.82874	-7.91242	0.151608	-6.91548	-9.48057	-25.8149
Time = 2 [s]
60.1664	57.7966	50.2508	54.6548	64.1922	75.9921	87.3817	80.2277	81.5603	90.3914	89.8761	88.6754	102.367	115.768	111.537	118.198	131.637	136.585	147.131	150.862	155.736	158.243	173.324	172.38	176.644	184.613	191.025	192.375	188.555	188.189	191.423	192.53	190.424	185.325	192.627	193.54	189.423	189.259	185.453	181.939	176.941	172.968	174.259	165.369	167.048	163.785	155.918	146.456	144.846	156.458
85.6874	75.3803	73.2108	81.0325	83.848	91.9231	101.641	103.959	103.071	104.203	108.733	122.001	127.728	129.273	123.051	129.11	134.239	140.976	156.146	167.982	175.231	182.853	186.973	189.913	192.35	196.315	197.956	197.405	196.906	197.909	200.493	203.633	205.195	207.233	208.148	205.029	200.911	200.18	197.378	188.609	184.896	179.95	176.71	174.769	170.077	162.796	164.379	170.686	159.368	162.03
96.4391	97.6713	96.5605	102.163	102.815	106.781	105.82	105.439	108.389	110.418	114.028	121.01	125.483	129.412	131.473	136.895	144.003	153.06	165.946	174.584	179.451	186.297	187.096	189.809	194.957	197.162	197.749	198.098	196.737	196.801	199.594	201.669	205.927	207.297	208.643	209.045	207.638	204.774	200.448	191.322	181.028	177.063	176.483	170.184	165.2	158.985	156.434	157.258	158.807	175.704
99.9414	102.347	104.394	109.709	108.051	106.847	106.777	110.543	111.94	116.008	118.993	122.491	129.895	134.114	139.062	150.291	164.811	168.694	173.08	177.868	180.379	183.625	184.246	191.809	193.417	192.26	187.971	190.246	191.219	188.697	192.381	195.873	195.335	193.714	198.54	204.635	205.193	205.505	203.831	196.542	186.271	180.514	176.44	171.33	176.433	180.017	177.11	164.98	165.982	177.49
106.807	107.751	117.551	119.606	117.305	114.459	114.879	114.226	113.71	116.98	121.934	127.298	134.424	136.95	139.336	148.644	159.844	164.715	172.919	177.812	177.021	184.796	194.505	202.099	200.366	193.84	186.678	187.101	187.521	184.673	187.928	186.711	177.881	173.231	176.499	183.744	179.082	179.797	183.91	189.024	183.981	179.05	169.833	166.387	170.124	171.724	176.736	162.355	150.846	147.265
116.621	113.049	118.493	116.984	117.503	116.924	117.877	117.426	122.972	124.117	123.453	126.691	127.684	127.938	129.765	136.568	145.22	153.94	164.824	165.37	162.762	180.76	193.785	194.329	187.934	181.274	177.085	176.905	179.342	175.817	179.743	173.425	152.046	150.198	159.204	162.111	155.221	151.915	153.66	153.212	146.422	150.487	144.88	129.293	127.709	137.034	149.868	145.235	122.486	104.069
126.596	119.165	117.862	116.001	119.881	119.403	119.397	117.346	121.478	122.577	122.251	121.177	119.079	118.332	119.577	130.06	140.669	150.929	159.703	149.805	146.06	138.091	128.644	127.367	137.247	139.639	129.792	118.362	145.297	147.621	157.186	149.351	134.031	136.3	143.776	147.457	122.913	116.586	126.364	110.806	114.587	122.737	124.666	79.6064	77.7361	125.033	131.847	127.785	109.309	98.1447
129.71	122.617	119.844	121.28	120.886	119.734	118.074	117.814	118.678	120.344	119.187	119.32	115.428	114.481	110.515	124.12	139.14	137.472	105.654	74.897	66.6875	47.2286	44.0769	47.3574	42.9934	59.3468	84.1971	80.4829	82.1833	72.856	67.5113	92.3919	105.783	110.758	104.728	90.0874	62.3352	48.9118	39.1838	58.221	76.515	89.1489	88.5857	65.6035	71.7758	101.395	82.8081	69.7095	67.7146	74.7143
130.88	128.712	126.899	124.632	118.779	117.185	116.35	118.619	117.723	117.882	117.86	118.135	109.879	105.869	88.4208	77.8968	13.2357	12.8739	17.7919	19.9779	22.8518	18.6286	13.9608	10.5174	22.102	22.3268	28.7261	32.1726	30.6783	27.1136	30.0077	53.7888	56.0787	67.8778	56.1042	25.9022	21.5615	21.4833	0.500189	10.0781	45.2205	40.5446	51.1633	57.4658	74.2561	71.5126	56.4442	55.0636	59.012	66.1842
127.975	124.683	125.17	123.364	119.768	116.518	113.925	111.145	110.449	109.194	108.919	104.973	94.4861	84.3516	62.3842	23.3115	2.65819	3.37672	10.7872	4.93896	0.673938	5.87948	-9.07344	-6.86068	-6.93914	-5.25002	17.2683	19.1148	16.1677	15.026	23.5397	31.5246	13.0939	9.05126	5.23464	3.9066	10.6206	4.67509	-16.1818	-19.3906	-7.63278	-1.36036	15.298	45.3968	62.5496	57.4413	41.2604	39.941	46.2487	47.9901
122.629	122.804	123.312	122.5	115.904	113.911	112.043	109.293	106.424	104.634	99.978	90.397	69.4862	60.9242	41.3663	3.19579	0.206084	0.766252	8.67799	-0.756135	-6.51981	-4.5774	-14.7441	-9.93376	-11.5717	-10.9603	-0.054295	4.98402	7.62264	15.8434	20.4037	8.78304	-2.62843	-7.84692	-12.3593	-3.59854	-2.24835	-6.95741	-17.2491	-10.7191	-8.71	-7.24642	0.119905	12.0731	19.1438	23.0932	23.1058	24.0495	33.4398	42.3427
129.143	128.999	124.758	121.235	114.161	111.897	108.509	106.315	96.8474	94.8768	88.867	77.422	52.0329	40.947	18.8799	0.876336	0.320731	-0.697613	-3.56048	-9.10424	-13.8277	-17.5653	-15.0753	-4.09061	-12.7011	-15.0287	-4.10101	-4.22702	-15.4949	9.14922	24.4639	-0.894263	-9.76226	-12.3826	-9.58113	-5.96911	-24.6688	-9.45742	-13.8216	-6.05373	-8.47306	-10.4032	-12.2399	-13.1537	-11.8138	-4.39402	1.75788	12.3085	20.7208	20.3937
119.624	124.848	125.562	120.495	105.782	99.5507	94.5893	89.7042	76.0574	57.7068	36.1214	23.3924	31.8519	29.6552	6.65189	1.0388	-0.558673	-7.87101	-9.11077	-12.8533	-27.7235	-19.7838	-13.4653	-13.2121	-18.3333	-16.2995	-10.3226	-13.6048	-17.3427	-2.87926	-1.19336	-14.014	-14.4633	-13.2664	-14.1518	-18.3375	-26.3137	-15.3543	-16.2579	-4.34583	-3.88346	-7.18673	-10.0144	-11.5426	-13.0744	-10.7008	-5.52809	0.648138	10.6628	7.72255
92.075	75.3821	104.886	109.265	85.6813	70.4505	65.4473	64.0366	55.2361	45.7389	29.2507	4.86458	14.0607	23.69	8.99522	-2.59522	-8.95828	-16.2908	-14.8998	-22.443	-30.6037	-20.6248	-15.672	-18.8345	-23.0018	-23.9019	-13.2021	-14.1071	-19.7991	-23.2275	-36.7992	-34.1802	-31.2352	-29.5714	-20.8421	-27.1798	-24.2903	-14.0169	-13.2364	-6.63024	-9.38749	-8.70748	-7.8829	-9.33726	-15.2976	-18.8272	-10.4199	-7.84222	-4.4955	-4.66129
40.5425	26.0953	34.3578	54.427	57.4356	42.2707	25.3465	25.6695	39.0792	37.6503	21.0524	4.75887	7.90452	15.2614	11.1166	-12.4318	-23.0281	-29.6654	-29.1973	-26.1013	-27.7899	-28.3012	-21.2185	-20.8237	-26.9586	-29.8155	-31.531	-28.0236	-30.9888	-37.7591	-48.963	-43.6114	-38.957	-40.5648	-30.1001	-26.0219	-25.5356	-10.9863	-4.4705	-5.62548	-9.87199	-7.49138	-5.21911	-7.55568	-16.8515	-19.442	-13.9321	-12.5864	-17.3755	-25.992
12.535	6.44732	3.3592	4.92471	7.953	5.46308	12.5858	16.8283	22.3205	23.2262	14.0544	3.79083	-3.56627	-1.80668	2.20086	-9.34685	-16.9611	-26.1929	-28.4032	-26.7898	-26.3168	-24.5513	-25.9655	-34.3129	-47.1086	-41.9991	-42.6512	-47.6561	-41.0958	-43.9304	-47.8466	-43.7075	-37.9064	-38.5239	-36.4233	-32.3078	-26.8577	-13.3156	-1.65866	-1.69086	-6.13548	-4.15422	-4.20747	-4.31222	-10.2017	-13.9764	-9.94787	-12.4921	-12.9312	-17.022
-3.41247	-14.2981	-21.2581	-18.7824	-11.1984	-4.71296	5.03086	12.4242	11.254	10.4171	9.09776	-9.59818	-9.31447	-4.32097	0.60231	-0.94598	1.49898	5.90354	-2.75558	-15.6773	-24.7072	-27.0263	-38.6282	-42.3051	-45.2119	-45.1802	-44.0466	-49.3906	-45.1851	-45.0952	-47.4926	-44.4997	-46.3558	-44.4333	-37.5957	-31.4018	-19.7666	-8.16651	-0.874842	-0.101876	-0.0699275	1.3058	0.191083	-0.272906	-2.22965	-4.66571	-5.47789	-8.34568	-8.16884	-8.78346
Time = 3 [s]
14.8355	27.7117	52.8067	66.4183	77.3947	63.3619	76.4295	93.7976	89.3721	86.2961	84.7867	97.156	105.037	118.864	124.5	130.758	138.678	150.79	158.832	161.605	164.559	161.864	167.133	171.058	177.896	185.395	191.249	197.094	197.848	199.475	192.021	182.471	185.145	183.496	168.312	168.963	178.85	168.888	168.868	180.606	179.996	170.784	175.27	181.233	176.705	185.975	193.424	187.743	176.61	176.854
52.4981	73.757	99.2928	83.1024	87.8464	95.3787	112.711	113.666	112.162	119.099	125.148	128.121	132.889	134.628	142.454	145.5	151.8	155.741	159.437	166.003	170.987	169.609	171.897	176.847	184.18	193.228	197.667	200.735	205.208	207.692	205.674	203.041	200.306	196.55	193.42	190.768	192.812	194.469	191.661	190.553	189.405	191.425	198.406	205.735	209.623	214.163	217.445	217.707	213.439	206.949
111.31	109.791	112.902	100.345	97.4178	110.157	121.363	118.728	121.259	124.618	128.93	132.502	137.866	139.567	145.581	149.414	154.243	156.398	161.661	170.134	177.38	179.661	184.53	187.99	191.665	196.639	198.722	200.647	204.471	206.89	205.524	200.389	194.874	191.491	190.299	190.064	190.033	194.777	193.576	192.427	190.236	190.825	195.964	201.042	202.591	206.288	205.196	206.676	204.975	201.671
117.3	113.833	114.251	118.045	120.863	125.731	122.683	120.764	122.016	123.619	126.71	130.526	135.166	140.013	147.713	149.822	154.412	159.475	166.352	174.495	183.145	190.966	194.795	193.196	195.059	196.881	199.709	205.051	210.182	210.44	206.05	198.374	193.618	190.265	190.843	190.585	190.62	193.411	190.26	183.863	180.678	187.764	198.287	201.326	195.855	192.572	190.37	194.072	198.186	203.809
117.669	117.271	112.186	114.495	114.144	117.889	117.823	117.638	117.136	119.443	122.037	127.008	131.801	137.958	146.826	147.245	152.956	160.817	169.148	175.285	182.974	193.506	195.154	195.246	196.512	194.816	198.074	207.369	213.178	209.399	202.086	193.349	188.092	186.757	187.728	185.775	184.963	183.282	175.671	169.89	169.351	177.083	186.941	188.823	182.712	189.911	194.979	192.36	189.623	200.087
118.696	114.938	112.032	110.734	110.978	115.837	115.508	114.194	115.258	117.079	118.663	120.512	124.188	129.175	137.386	138.91	148.33	160.238	166.351	170.856	179.589	187.45	185.619	177.187	171.448	168.928	170.712	182.389	176.956	175.754	186.068	184.451	176.757	175.685	173.234	165.693	160.198	146.554	140.78	155.831	160.459	148.045	136.099	134.925	145.186	166.776	178.396	174.316	170.113	169.747
118.834	111.464	112.834	112.931	113.746	115.869	112.751	113.775	115.918	115.796	117.879	118.35	117.255	118.961	123.956	129.085	144.008	152.123	158.734	158.919	146.711	142.311	142.983	132.113	112.946	106.543	112.271	122.868	131.89	140.919	150.123	136.906	133.349	146.803	138.402	124.347	130.654	128.864	128.367	143.828	144.592	127.307	111.729	101.494	95.9408	110.353	124.539	131.332	149.998	151.213
115.462	111.753	114.711	114.412	115.155	110.692	109.944	113.187	115.089	117.055	116.603	118.575	116.576	114.316	112.201	129.036	156.632	155.221	130.807	108.445	80.3551	55.0608	39.5396	34.0061	43.3754	46.2619	59.7971	81.7731	85.368	75.3581	72.3099	83.5594	80.5589	90.7043	100.192	85.5664	90.914	101.169	78.4985	64.4405	59.2392	77.3666	98.3592	83.5106	67.3238	79.4763	94.8315	94.3159	111.929	126.116
113.593	110.336	114.104	114.697	113.991	109.728	109.982	112.399	113.001	112.659	110.543	110.406	112.364	108.242	100.411	119.434	30.9728	31.6855	44.121	31.273	18.6968	15.3843	8.00891	4.59216	12.0374	24.7253	25.0181	21.0812	20.0686	17.9809	14.7126	50.731	57.8767	63.7285	51.2717	32.745	40.4894	54.3911	16.6126	8.63966	11.144	35.8294	68.1065	68.2549	56.4379	61.2085	65.9366	83.6108	109.586	100.952
109.288	110.418	117.841	117.689	115.675	111.654	112.969	116.524	115.966	109.901	108.722	107.725	105.313	95.8987	80.3497	13.0051	1.1804	0.420931	2.46375	-1.51641	0.666786	-0.612336	-13.2963	-14.9417	-4.7282	7.8465	0.857907	-0.899972	3.97426	6.71665	7.15975	14.0967	22.4962	16.572	22.5606	27.2863	21.6115	16.4014	3.64956	2.84024	1.47519	-5.56646	3.83496	22.0517	21.9971	39.9773	59.9544	78.2659	82.2563	57.7733
115.477	110.201	115.105	115.563	113.65	108.547	111.624	117.077	113.924	106.471	111.858	110.503	94.4582	75.8017	34.2657	3.36487	0.302431	-0.724071	-16.9014	-12.3766	-7.94304	-11.1905	-18.4052	-12.3443	-3.95614	-1.23632	-6.14999	-5.44414	-3.56855	-6.03588	-12.3804	-9.86055	-3.91271	3.8741	16.1889	25.0801	10.6938	2.66921	5.38736	3.57813	-4.06435	-21.0203	-24.1857	-21.3113	-17.5902	18.8753	30.2943	21.6606	1.97431	12.4278
119.697	114.064	113.495	111.575	106.533	101.203	84.1667	79.2	86.0645	92.9179	106.219	104.507	76.8731	46.8251	26.8252	1.80201	-1.12871	-7.8095	-19.7469	-18.878	-12.1294	-11.6773	-15.1528	-13.3389	-8.12817	9.78713	-1.35536	-14.1592	-7.26815	-13.0013	-25.2872	-16.1548	-11.1779	-13.283	-2.92313	0.465921	-0.985442	-2.40898	1.18133	3.96419	-9.8608	-24.8187	-29.0801	-26.9154	-18.3074	-13.4694	6.37149	4.78497	-12.9476	1.97753
123.884	121.432	117.888	109.929	100.336	84.0945	63.5843	60.7023	52.9547	54.8323	68	59.8666	55.6498	35.7151	16.5353	-0.699262	-3.91321	-13.8047	-18.4615	-24.5224	-24.8872	-24.5861	-16.4293	-18.9292	-18.8946	-0.718039	-17.3602	-38.23	-20.8418	-14.8024	-18.8402	-19.2935	-22.6899	-22.6143	-13.6923	-8.39206	-12.3626	-10.9337	-1.31696	1.92769	-8.02258	-21.228	-25.739	-24.2778	-22.3842	-22.2797	-20.6246	-28.4092	-32.4664	-18.4965
121.187	111.578	107.806	100.977	83.0637	61.9461	48.3083	48.5452	34.3712	20.463	34.8063	46.7118	44.1014	27.2695	7.34515	-3.0982	-9.65713	-16.0686	-18.0626	-24.9585	-29.4928	-28.1651	-22.3611	-26.2964	-31.9838	-32.4624	-41.3928	-48.8333	-38.2528	-29.9055	-22.6096	-24.8366	-24.462	-18.8185	-12.6785	-14.2705	-26.2495	-18.5232	-2.60857	0.45065	-2.91188	-8.42332	-12.2768	-10.3908	-17.0733	-27.005	-30.7094	-35.3686	-36.8091	-36.74
72.2422	59.8414	67.6083	70.989	61.8402	54.4074	50.4296	40.6812	27.1169	17.8593	22.384	24.5909	18.3782	9.36955	2.37457	-2.41817	-14.8264	-27.8066	-23.1647	-22.4159	-29.9761	-33.2106	-32.3818	-24.9344	-26.3535	-32.5654	-26.1261	-45.8626	-52.0327	-44.3946	-42.9219	-35.6951	-26.6985	-15.983	-13.9815	-17.7757	-24.9706	-14.1131	-2.67761	0.208996	-3.94343	-9.54142	-9.63453	-6.64855	-8.32096	-15.3587	-30.5299	-37.4207	-34.1448	-33.9984
39.8454	38.6532	44.0303	60.6229	52.9159	39.4108	29.01	13.525	10.4259	9.7693	0.730991	0.120485	5.41302	-0.234075	-3.97244	-2.33923	-2.57995	-6.9163	-3.89639	-3.95419	-18.8259	-36.5702	-37.9857	-23.1033	-25.0508	-45.895	-48.1396	-56.146	-58.2555	-52.5527	-49.8798	-43.6873	-33.833	-31.3089	-28.5586	-25.188	-21.746	-9.60664	-0.402257	1.82188	-3.3896	-3.892	3.02977	-2.20631	-3.29386	-6.60311	-18.6983	-32.2019	-40.7235	-35.845
-10.1521	-13.7529	-1.28868	22.077	18.1621	0.0526841	-7.39041	-0.923737	-3.40629	-9.70099	-10.6909	-10.7936	-3.64079	-0.001031	-0.111567	1.04645	5.47329	13.1673	-0.0204009	-2.29919	-14.2193	-30.1816	-38.5138	-30.4276	-43.1473	-62.0313	-68.1104	-71.0199	-62.342	-55.8206	-54.6035	-54.2942	-47.3352	-38.1794	-33.6813	-32.3578	-17.0393	-9.06933	0.293706	1.90422	1.21042	5.34299	10.7416	3.49804	1.83317	-1.96045	-9.39981	-17.1473	-33.8448	-30.7617
Time = 4 [s]
54.0946	63.5224	67.4719	78.2242	80.144	79.6311	71.2508	67.0588	62.8728	61.3346	70.9297	86.9903	75.893	101.433	123.712	129.755	137.546	150.496	155.893	151.653	151.832	162.9	168.638	168.834	166.15	167.586	168.878	169.534	172.863	180.096	181.404	182.684	179.803	177.961	175.793	174.189	167.438	168.5	183.374	179.076	175.449	168.788	160.013	160.959	174.991	176.162	175.855	180.954	188.567	180.912
71.315	81.6114	93.8956	96.5377	101.828	103.065	82.5811	86.8244	108.358	116.843	123.09	123.746	125.705	128.802	132.278	142.391	149.575	159.819	164.341	165.287	169.403	176.758	178.617	179.301	180.236	179.971	180.643	183.761	184.859	187.058	189.429	194.868	194.867	190.204	189.427	190.685	191.119	196.663	193.456	189.756	193.437	193.742	193.012	194.354	196.504	196.851	197.846	201.45	199.151	196.097
94.9242	93.039	107.445	109.04	108.114	109.2	97.4944	96.7001	112.205	116.047	121.166	123.284	127.8	130.834	133.338	140.548	147.964	160.88	166.017	167.414	173.052	179.657	181.299	183.415	185.274	185.6	189.565	193.803	190.049	193.889	199.362	205.782	206.966	206.228	202.628	202.339	202.199	197.494	191.337	193.229	198.566	199.303	200.892	201.208	202.658	203.788	204.402	203.769	199.836	198.839
106.362	100.246	100.45	112.843	110.103	113.012	110.201	106.073	110.9	114.853	120.904	124.062	128.168	136.932	140.402	144.374	154.579	162.144	167.931	174.104	179.202	186.613	192.606	193.725	191.746	193.496	196.008	198.719	202.07	206.514	207.288	209.366	212.758	210.605	205.045	201.631	199.655	195.623	197.447	197.239	196.844	192.958	193.981	192.465	190.924	190.536	188.917	188.394	192.392	190.074
116.739	108.744	109.157	111.636	112.205	107.286	103.813	105.561	114.463	119.266	124.139	126.169	130.446	137.955	142.55	147.728	154.873	159.232	167.687	173.953	180.295	187.774	191.481	196.524	194.801	189.792	195.545	195.682	194.192	190.984	181.401	182.52	191.375	194.796	189.123	179.006	176.028	168.608	157.258	167.865	170.194	165.755	168.172	164.102	169.031	174.749	168.297	149.841	144.208	148.133
129.36	124.739	119.43	117.837	119.892	113.22	114.397	123.234	126.429	128.927	127.994	128.954	132.001	136.225	144.913	147.001	142.374	153.108	163.714	168.779	167.192	176.695	182.649	184.66	183.16	177.582	182.279	169.775	139.661	126.861	116.26	105.242	123.47	143.016	128.627	98.3645	123.042	148.741	130.712	120.669	124.38	137.479	147.355	150.622	153.021	163.24	133.007	122.777	136.206	136.075
125.332	121.836	122.182	123.657	127.1	129.329	127.193	129.04	129.088	129.006	128.022	128.88	127.143	126.895	139.316	140.119	144.175	154.151	157.134	163.49	149.485	140.579	147.247	147.332	115.151	129.55	143.425	110.074	86.7409	76.7375	52.9473	40.1045	43.5733	47.4085	62.6587	73.4683	91.1112	116.596	102.115	95.2742	99.1295	115.032	110.814	114.239	100.952	106.161	86.1754	94.7749	122.012	113.333
123.268	117.76	121.161	125.696	126.29	127.711	127.14	128.131	128.104	125.359	125.499	124.448	122.574	121.883	121.328	128.569	150.286	133.554	96.8436	91.2639	84.487	56.9377	44.7938	40.7096	45.9038	44.2171	22.6084	30.8701	33.4802	27.9484	27.206	24.1843	20.8434	16.9108	29.2376	52.6932	61.6557	76.7042	57.3597	51.8634	45.618	44.3508	56.7966	72.1372	43.4753	65.3298	71.5431	61.0291	69.3284	80.183
122.884	119.897	120.078	123.849	125.738	127.217	128.104	128.004	127.04	123.938	121.774	118.574	117.513	117.915	109.904	109.134	12.3289	9.42738	15.0108	20.5492	16.2794	15.3486	16.4359	-4.15543	-6.39671	6.52842	6.59699	7.3601	6.62981	3.51276	12.6955	16.8702	12.2481	8.78493	5.60157	13.4344	24.2936	30.542	23.3874	20.4792	19.0214	20.8048	18.2454	25.7607	27.8024	42.4933	54.8449	52.5401	48.0602	45.0457
121.551	121.513	122.541	125.868	134.668	135.883	132.593	130.068	126.842	120.401	115.482	114.649	112.497	114.223	84.7066	33.8228	1.21885	1.95864	6.29295	-1.17089	-2.95457	-0.776007	-0.181005	-17.3445	-18.1268	-16.8628	-12.4334	-7.80921	-5.4802	-5.94916	-4.33578	-8.44308	1.42563	5.90268	0.631912	5.60045	7.87388	9.46831	6.74094	7.18576	8.38063	1.0497	-5.66854	-3.22039	1.99626	0.353298	13.3065	26.3383	30.8138	18.3332
121.779	123.794	119.079	121.923	131.758	129.38	127.458	126.358	120.924	117.01	111.351	107.824	78.1359	75.8278	62.8903	7.54313	-0.576419	-0.727254	-2.18978	-5.09619	-5.17648	-5.39635	-7.3942	-15.0111	-18.5152	-21.8662	-24.9041	-19.7503	-11.3397	-11.4062	-1.67646	-13.452	-12.357	-5.01955	-3.23816	-9.60074	-11.749	-6.83687	1.23266	5.23888	-7.72309	-15.4993	-19.477	-16.8305	-19.7563	-25.6058	-14.297	-0.393558	8.29853	-3.79241
124.767	118.267	111.605	114.802	119.005	105.883	109.885	117.943	112.781	104.046	78.4229	73.1072	40.7384	37.9114	36.4377	0.731236	-3.2983	-12.4579	-9.49541	-10.5302	-14.6329	-18.0045	-18.0006	-13.9187	-16.3477	-19.7798	-18.6465	-15.2432	-12.0091	-8.6518	-5.33274	-5.41335	-6.81271	-18.5903	-16.4562	-22.6244	-16.9103	-4.61961	3.91759	3.29516	-8.7862	-17.304	-23.7087	-30.4194	-28.148	-33.5626	-36.7623	-34.1544	-16.793	-15.1677
128.532	102.366	102.382	115.466	92.9	54.2803	66.5455	89.4967	90.2326	85.5479	62.911	28.2589	4.31279	6.87564	2.90775	-0.812337	-3.9582	-19.3004	-20.2556	-22.5294	-24.6865	-23.862	-22.3473	-17.0831	-16.6373	-15.6688	-15.9014	-15.1814	-14.0991	-17.1752	-17.3104	-3.0249	-2.3622	-17.7417	-22.1274	-24.7033	-17.9289	-5.16382	1.51246	1.50343	-8.79826	-18.7804	-25.3372	-33.7729	-35.238	-36.1302	-32.0403	-25.4792	-13.8101	-11.8046
101.075	80.3832	79.5695	97.7374	57.3168	39.6385	71.8771	72.5819	52.5865	50.829	43.7543	5.96388	7.53904	11.7452	0.427079	-1.57845	-5.19786	-15.7787	-20.3613	-28.0355	-31.2268	-31.4256	-21.155	-26.6514	-24.3224	-23.7095	-22.7516	-14.8194	-8.51162	-8.76107	-11.7905	-10.4317	-16.0947	-20.6853	-20.8671	-22.9777	-15.6534	-6.22707	-1.60323	-1.90411	-10.789	-21.4965	-24.0875	-28.4677	-33.0698	-30.9604	-18.6304	-14.6659	-9.90129	-20.6779
81.6711	55.7217	44.0282	41.6094	18.306	19.3445	33.7298	48.0947	44.5305	35.008	30.3461	10.7163	2.03503	7.60527	0.857843	-1.45254	-6.56623	-10.1515	-13.0909	-24.392	-29.0935	-31.4179	-26.9783	-30.4745	-32.1181	-32.2933	-25.1799	-14.6305	-4.23149	-7.27285	-14.2609	-22.1006	-32.3491	-31.3103	-18.0744	-20.2874	-16.2312	-9.27497	-2.32081	-4.32665	-8.91506	-12.6254	-19.4008	-22.6189	-22.0415	-22.7993	-19.1591	-17.6492	-16.573	-25.7617
50.8151	29.7849	19.1625	18.4945	9.84566	13.47	16.8261	21.3951	28.3449	1.31705	-2.07628	4.32551	-16.0036	-6.86194	1.34982	-0.177448	0.484699	2.05958	-5.01701	-22.6379	-23.2732	-24.933	-34.1779	-35.6571	-43.8674	-49.5456	-51.1034	-42.6658	-23.2788	-25.9178	-25.8172	-32.3584	-39.0006	-36.4701	-23.5887	-22.077	-17.0727	-5.79058	-1.07013	-1.37118	-3.04314	-2.01519	-3.81623	-11.9991	-11.6719	-12.3784	-19.7637	-22.2349	-26.9522	-25.4854
-14.1587	-14.1954	5.68954	2.97469	-3.71588	1.77307	-7.0629	-6.71882	-7.57676	-26.2367	-17.2023	-3.12085	-19.4434	-11.9048	0.200426	2.14595	6.71201	14.8516	12.7669	-0.83096	-18.5237	-17.6636	-21.4201	-35.5034	-49.0649	-56.2754	-59.1908	-57.4635	-51.8301	-46.433	-43.2055	-41.1719	-38.8196	-41.4178	-30.4665	-22.8647	-14.0616	-0.662198	1.58216	1.84483	3.12452	4.52307	4.07013	-3.8069	-4.15852	-3.53637	-14.4461	-16.8892	-17.5217	-19.9372
[truncated: 108 more columns]

## Sheet: Figure 7
L/H = 0.56
Time = 0 [s]
0.011303	0.00660941	0.00480316	0.0151233	0.0278597	0.0253327	0.00825667	0.00758985	0.00797943	0.0109845	0.011136	0.00745361	0.00935637	0.0138681	0.010027	0.00294839	0.00281928	0.00247146	0.0028751	0.00700795	0.00632843	0.00384341	0.00499611	0.00729698	0.00324348	0.00328013	0.00545853	0.00270392	0.00537097	0.00586088	0.00482753	0.00379744	0.00166487	0.000581758	0.00387217	0.00639455	0.00941498	0.0109859	0.0061296	0.00394342	0.00561266	0.00704732	0.00814306	0.0090232	0.0066596	0.00635984	0.00611107	0.00287621	0.00284096	0.00594913
0.00560066	0.00250801	0.0024981	0.0096423	0.0148662	0.0129557	0.00654365	0.00693854	0.00647632	0.0070006	0.00475225	0.00382565	0.00673114	0.00703192	0.00390772	0.00173906	0.00128949	0.00118096	0.00206338	0.00374839	0.002204	0.00153306	0.00170905	0.0024504	0.00132284	0.00203891	0.00288203	0.00189122	0.00373767	0.00349987	0.00226717	0.00200635	0.00128623	0.000253844	0.00171947	0.00386136	0.00514193	0.00530954	0.00323143	0.00236296	0.00271025	0.00328054	0.00433832	0.00432255	0.00332628	0.00355082	0.00304949	0.00207437	0.00197217	0.00086688
5.81574e-05	0.00156875	0.00363605	0.00383861	0.00179992	0.00199997	0.00360256	0.00242812	0.000613508	0.00182789	0.000796514	0.00216042	0.00326883	-0.000862522	-0.00134297	7.97963e-05	-0.00141097	-0.000731649	-0.000375431	-0.000628073	-0.000462463	-0.000940771	-0.00207504	-0.00237455	-0.000208106	3.46899e-05	-0.000302925	0.00124186	0.00163243	0.0012054	0.000757372	0.000123005	-7.22837e-05	-0.000414472	-3.17025e-05	0.000643592	-0.000560379	-0.00138221	-0.00109811	-0.0011387	-0.00158035	-0.00151106	-0.000441315	-0.000661435	-0.00105521	-0.000355597	0.000587461	0.000617168	-0.0011584	-0.00551997
0.00199371	0.00358527	0.00380923	0.00309544	0.00317328	0.0035409	0.00204657	0.000681701	0.00105016	0.00213498	0.00310284	0.0021951	0.000836122	-0.00118893	-0.000919738	-0.000810909	-0.00145248	-0.00280975	-0.00167662	-0.000714304	-0.00110109	-0.00148303	-0.00162115	-0.00226236	-0.000460081	-0.00130904	-0.00120089	-6.39868e-05	0.000433118	0.000978515	0.00110533	-0.000761077	-0.00208157	-0.00139108	-0.000507145	-0.000917587	-0.00190766	-0.00184005	-0.00240194	-0.00327826	-0.00425275	-0.00374144	-0.00239094	-0.00148875	-0.00162374	-0.00194452	-0.000490718	0.000211945	-0.00320817	-0.00414459
0.00188509	0.00162793	0.00240874	0.00394783	0.00517031	0.00470185	0.0024103	0.00192349	0.00212791	0.0016469	0.00108479	-0.000426397	-0.00112458	8.72493e-05	0.000946856	-0.00121821	-0.00173304	-0.00431703	-0.00541494	-0.00392049	-0.00255288	-0.00182676	-0.00136006	-0.00106458	-0.00164425	-0.00292438	-0.00498607	-0.00746634	-0.00554091	-0.00487627	-0.00444465	-0.0031439	-0.00324652	-0.00150624	-0.00116835	-0.00499337	-0.00661112	-0.00244416	-0.00255077	-0.0111141	-0.0123296	-0.00648868	-0.00608325	-0.00529614	-0.00328546	-0.00357893	-0.0024424	-0.00259842	-0.0070521	-0.00643859
0.000970831	0.00213761	0.00287341	0.00269894	0.00300783	0.00126971	-0.00104205	0.00107735	0.00166241	0.00222441	-7.95436e-05	-0.0012159	-0.00158244	-0.00100968	-0.00137552	-0.00219776	-0.00292545	-0.00343112	-0.00562081	-0.00660785	-0.00393931	-0.00399236	-0.00526161	-0.00574772	-0.00557354	-0.00745954	-0.0128426	-0.0126914	-0.0109768	-0.0136816	-0.0161621	-0.0112918	-0.00576715	-0.00341846	-0.00381826	-0.00744634	-0.0126327	-0.0114875	-0.0165635	-0.0227698	-0.0242621	-0.0208315	-0.0123131	-0.0113693	-0.0092389	-0.00511117	-0.00286664	-0.00623181	-0.00852917	-0.0102535
0.000969903	0.000882828	0.000760837	0.00053005	-5.234e-05	-0.00193525	-0.00191517	-0.00115897	0.000646849	0.00242693	0.000528054	-0.00117953	-0.00155859	-0.00135719	-0.00111814	-0.00232026	-0.00296697	-0.00224622	-0.0132942	-0.0225734	-0.021687	-0.0207775	-0.0199882	-0.0184183	-0.0218226	-0.0299547	-0.0274779	-0.0173319	-0.0183215	-0.0220066	-0.0231713	-0.0237172	-0.0172012	-0.00962604	-0.0117066	-0.0153375	-0.0152476	-0.0164661	-0.0255068	-0.026806	-0.0269718	-0.0267819	-0.0154461	-0.0121771	-0.0120584	-0.00632524	-0.00456655	-0.00708302	-0.00705944	-0.00673894
-0.000335791	-0.000392334	-0.000786293	-0.000913947	8.60047e-05	-0.00144684	-0.00178181	-0.0034195	-0.000256631	-9.60064e-05	0.00057056	0.000404286	0.000215173	-0.00110261	-0.0080667	-0.0144869	-0.0246007	-0.0308855	-0.0349666	-0.0332745	-0.0345902	-0.0354765	-0.0282595	-0.0215717	-0.0218621	-0.0297954	-0.0279971	-0.0193228	-0.0186211	-0.0210686	-0.018577	-0.0193509	-0.0198164	-0.0156427	-0.0180655	-0.0178639	-0.0142286	-0.0182752	-0.0189058	-0.0189755	-0.0177618	-0.0111692	-0.00804933	-0.00430294	-0.0079352	-0.0134625	-0.00600573	-0.0015012	-0.00538358	-0.0072337
-0.000733783	-0.000445695	0.000278561	0.00039891	-0.000532789	-0.000192132	-0.00110954	-0.00317339	-0.00234141	-0.0027279	-0.00128429	0.000467076	-0.000219738	-0.00587448	-0.0215667	-0.027428	-0.0291563	-0.0262818	-0.0170572	-0.0131735	-0.0174821	-0.0194436	-0.0182657	-0.0111414	-0.00487515	-0.00780943	-0.0108769	-0.00984867	-0.0102091	-0.0154922	-0.0160907	-0.00644623	-0.00630959	-0.0172813	-0.0180958	-0.01192	-0.0115974	-0.0147312	-0.00868468	-0.00856604	-0.0104696	-0.0051048	-0.00455003	-0.00104777	-0.00192223	-0.0113499	-0.0140392	-0.00511048	-0.00201451	-0.0060993
0.00173239	0.00097935	-0.000185783	-0.000232298	0.000263181	-0.000163386	-0.00103019	-0.000213161	-0.00201494	-0.00217977	-0.00319664	-0.00339951	-0.0058362	-0.0101943	-0.0167099	-0.0113557	-0.00191177	0.00111093	0.000775294	-0.000768096	-0.00239601	-0.00556308	-0.00594684	-0.00372525	-0.00249244	-0.00487297	-0.00709094	-0.00548802	-0.00583693	-0.00488581	-0.00872597	-0.00956624	-0.00610145	-0.0114872	-0.0108211	-0.00501328	-0.00417743	-0.00389299	0.000714862	-0.00172724	-0.00617281	-0.00348047	-0.0059038	-0.010439	-0.00610878	-0.00493045	-0.0119564	-0.00836658	-0.00272651	-0.0036436
0.00242484	0.00156106	-0.00103549	-0.0011202	0.0004986	0.00055171	0.000425291	-8.87036e-05	-0.00146995	-0.00128927	-0.00354099	-0.00800597	-0.00830863	-0.0125624	-0.00906554	-0.00308203	0.000418193	0.0014384	0.000916498	0.000483561	-0.0024843	-0.00450984	-0.00265702	-0.00540848	-0.00310947	-0.000522358	-0.00548626	-0.00596898	-0.00212136	0.000263035	-0.000668988	-0.00432555	-0.00440727	-0.00458403	-0.00473309	-0.00412965	-0.00221378	0.00327109	0.0054195	0.00164057	-0.00315224	-0.00335644	-0.00679689	-0.0138437	-0.00998384	-0.00429673	-0.0047731	-0.00745062	-0.00506651	-0.00460988
0.000825105	0.000171175	-0.000397756	-0.000559349	-9.85694e-05	-0.000743151	-0.00167303	-0.000646217	7.11656e-05	-0.00200945	-0.00464579	-0.00805247	-0.00604718	-0.010446	-0.00565976	-0.00172145	0.00148681	0.000287666	-0.000836463	-0.00113087	-0.00604355	-0.00598841	-0.00320021	-0.0022906	-0.000722876	0.00127686	-0.00205348	-0.00448552	-0.00148558	-0.00343757	-0.00415908	-0.0037139	-0.00471796	-0.00443081	-0.00348559	-0.006578	-0.00855477	-0.000691683	0.00530203	0.00208598	-0.000599558	-0.00221305	-0.0047622	-0.00719937	-0.00752002	-0.00592892	-0.00583525	-0.00727062	-0.00649836	-0.00593601
-0.00174507	-0.00257732	-0.00332367	-0.00244348	-0.000479479	-0.00177244	-0.00328432	-0.0014588	0.00131479	-0.00257649	-0.00670325	-0.00435773	-0.00375472	-0.00690449	-0.00292864	-0.000321608	0.00171192	0.00133212	-0.0013999	-0.00353655	-0.00567946	-0.00403359	-0.00324238	-0.00254563	-0.000724559	-0.000941043	-0.00332397	-0.00531986	-0.00451238	-0.00699984	-0.0100631	-0.00694393	-0.00521572	-0.0044343	-0.00356193	-0.00579147	-0.00919863	-0.0031191	0.00520198	0.00169129	0.000139258	-0.00107356	-0.00266833	-0.000545356	-0.000322902	-0.00369577	-0.00366783	-0.00124001	-0.00402619	-0.00367777
-0.00861847	-0.0087956	-0.00723355	-0.00525475	-0.00358008	-0.00260295	-0.00314338	-0.00367351	-0.00102911	-0.00208154	-0.0064756	-0.00327207	-0.00306218	-0.00545981	-0.00165138	0.000539155	0.00175424	0.00327573	-0.000213549	-0.0033914	-0.00490102	-0.00356522	-0.00219517	-0.00284826	-0.00429898	-0.00433484	-0.00466517	-0.00774136	-0.00952509	-0.00719336	-0.00569834	-0.00579422	-0.00427702	-0.00155406	-0.00223111	-0.00569498	-0.00939853	-0.00147104	0.00568738	0.0027063	0.00113454	0.00108519	-0.000153711	-0.000971909	0.00148506	0.00156471	-0.000584669	0.00124861	0.00138582	0.00021925
-0.0181095	-0.0206176	-0.0180567	-0.0146446	-0.0114639	-0.00809801	-0.0065731	-0.00536608	-0.00446826	-0.00421462	-0.00733062	-0.0120364	-0.012408	-0.00629266	-0.000800445	0.00117848	0.00255052	0.00476057	0.00414096	-0.00132123	-0.00581066	-0.00365575	-0.00306482	-0.00148337	-0.00513767	-0.00731164	-0.00584867	-0.00632253	-0.00475008	-0.0031488	-0.00233613	-0.00314222	-0.00415104	-0.00232151	-0.00315008	-0.00862618	-0.00994095	0.00122326	0.00538185	0.00250911	0.00189234	0.00235699	0.00342825	-0.000822265	-0.00110323	0.00269917	0.00140542	0.000545375	0.00268265	0.000882914
-0.0196654	-0.0196272	-0.020022	-0.0137874	-0.0118489	-0.0144341	-0.00992217	-0.00587851	-0.00244779	0.000544624	-0.000632007	-0.0161287	-0.0175144	-0.00144646	0.00153095	0.00015012	0.0026976	0.00587449	0.00735446	0.00126054	-0.00192062	-9.48215e-05	-0.000676277	-2.4991e-05	-0.000836961	-0.00422807	-0.00690083	-0.00423891	0.000168681	0.000807419	-0.000545962	-0.00275591	-0.00427088	-0.00433945	-0.00500609	-0.00596513	-0.000572209	0.00559068	0.00365049	0.000978918	0.00194288	0.00324135	0.00381544	0.000650711	-0.00139512	0.000633256	0.00234741	0.00360959	0.00308372	-0.000269415
-0.0121323	-0.00849516	-0.0133522	-0.0075812	-0.00892551	-0.0166556	-0.00837275	-0.00348093	0.000406399	0.00270287	0.00154041	-0.00645338	-0.00829057	-0.000460844	0.00143779	-0.000732946	0.0024919	0.00483518	0.0069217	0.00259153	0.00245807	0.00220239	0.00148782	0.00032413	0.000902591	2.44594e-05	-0.00629528	-0.00479694	-0.0025828	-0.000395288	-6.3324e-05	-0.00130421	-0.0010832	-0.00320186	-0.00318655	0.000766275	0.00822476	0.00565554	-0.000318258	-0.000664799	0.00091738	0.00341536	0.00331822	0.00284653	0.000282114	0.000350835	0.0026361	0.00502623	0.00302157	-0.0010817
Time = 1 [s]
0.00709147	0.0117146	0.0109515	0.0102503	0.00999194	0.0136697	0.00954293	0.0123013	0.0158274	0.00993856	0.0110286	0.0156052	0.0185546	0.0119299	0.00793667	0.00541813	0.00599111	0.0110784	0.010864	0.0043443	0.000374656	0.00381237	0.00608535	0.00358438	0.00279205	0.00160952	-0.00192504	-0.00473438	0.00464936	0.00228974	-0.00135851	0.00314344	0.00554366	0.00599396	0.00445413	0.00045893	0.00118287	0.00395482	0.00422182	0.0036987	0.00191409	0.00236881	0.00453645	0.00654772	0.00778697	0.0106224	0.0125503	0.0217934	0.0238526	0.0227863
0.0165067	0.0155848	0.0112071	0.00818585	0.00761359	0.00975573	0.00860749	0.00996933	0.00930269	0.00469983	0.00685729	0.0101319	0.0108525	0.00771634	0.00443766	0.00165243	0.00323256	0.00810153	0.00917524	0.00405339	0.00102532	0.00376837	0.00487874	0.00289815	0.00382783	0.00214325	-0.00468499	-0.00800774	0.000555558	0.00148375	-0.00270604	-0.000801637	0.000357664	0.00304585	0.00355895	-0.000860808	-0.00235633	-0.000159461	-6.55007e-05	0.00151114	0.00215561	0.0020556	0.0023764	0.0012309	0.000716114	0.00191776	0.00271822	0.00909581	0.0122514	0.0112472
0.0119504	0.0103498	0.00841358	0.00576844	0.0044944	0.00394628	0.00377358	0.00317121	0.000632029	0.000361881	0.00165943	0.00278574	0.00156889	0.00297056	0.00142073	-0.000884435	-0.000124145	0.0013749	0.00390814	0.00238253	0.00110987	0.00268843	0.00119403	-0.000449035	0.00273195	0.00147078	-0.00617668	-0.00554822	-0.000192678	0.00314125	0.00131353	0.000195982	-0.00342126	-0.00467284	-0.00189172	-0.00189191	-0.00338434	-0.00218722	-0.00259924	-0.000458858	0.001366	-0.000426025	-0.00243545	-0.00447803	-0.00635597	-0.00782446	-0.00801187	-0.00306632	0.00248071	0.00140165
0.00247143	0.00296684	0.00243598	0.00318731	0.00184972	-0.000381901	-0.000478108	0.00166205	0.00198516	0.00323987	0.00167497	0.00133288	0.00297488	0.00248759	-0.000645072	-0.00224241	-0.00206766	-0.00299438	-0.00140287	-0.000250993	0.00082372	0.00255812	-0.00131214	-0.00706184	-0.000622752	0.00330729	-0.00360375	-0.0008692	0.00372092	0.00360596	0.00259923	0.00182029	0.000782943	-0.0022746	-0.0047862	-0.00518563	-0.00445601	-0.00205576	-0.00194017	-0.00308635	-0.00214665	-0.00343422	-0.0061113	-0.00879252	-0.013136	-0.00919503	-0.00249496	-0.000647037	0.00126529	0.00126083
0.000933592	-0.000186772	-0.00126557	0.000645931	0.000742576	-0.000401273	-0.000395467	0.00218191	0.00443213	0.00516973	0.00237129	0.00151896	0.00403523	0.0012558	-0.00123488	-0.00217018	-0.0032942	-0.00449322	-0.00475931	-0.00222396	0.00186883	0.00480934	0.00367183	-0.00314116	-0.00370859	-0.000672669	-0.00309561	-0.00399863	-0.00322674	-0.00497611	-0.0025716	-0.000612495	-0.00120668	-0.00314051	-0.00282414	-0.00615676	-0.00777105	-0.00333451	-8.23736e-06	-0.00190183	-0.0048322	-0.00912198	-0.0153441	-0.0151486	-0.00919104	-0.00332464	-0.00152776	-0.00132701	-0.000915186	-0.00216694
0.00130362	-0.00126686	-0.00464095	-0.00470104	-0.000697455	-0.0007652	-0.000237658	0.0015809	0.00279718	0.00304799	0.00354768	0.00424273	0.0026486	-0.000771563	-0.000991378	0.00160777	-0.000538061	-0.00484108	-0.00817706	-0.00706311	-0.00374849	-0.00394898	-0.00191093	-0.00181246	-0.00344676	-0.0088947	-0.0159176	-0.0193445	-0.0165313	-0.0206717	-0.0159455	-0.0135597	-0.0151394	-0.0111664	-0.00397649	-0.00328016	-0.00325948	-0.00412976	-0.00279024	0.00139972	-0.00253402	-0.0134491	-0.0204707	-0.0177928	-0.01007	-0.00710159	-0.00718215	-0.0073403	-0.00613215	-0.00512997
0.0028268	-0.000752254	-0.00541871	-0.00534223	-0.00150643	-0.00217152	0.00134528	0.0027944	0.00289189	0.00267274	0.00178894	0.00184087	0.000803959	-0.000269687	0.00110536	0.00301402	0.00219151	-0.00563908	-0.0167404	-0.0166423	-0.0298886	-0.0262686	-0.0197676	-0.0206818	-0.0114769	-0.015039	-0.0217736	-0.0225662	-0.0242945	-0.0241769	-0.0225598	-0.017537	-0.0160572	-0.0131695	-0.00737398	-0.00198658	-0.00258568	-0.00727706	-0.0111067	-0.0103249	-0.00808422	-0.0124481	-0.0161417	-0.0165599	-0.0130228	-0.00893121	-0.0102263	-0.0120594	-0.0118157	-0.00842931
-0.00254823	-0.00385077	-0.00384801	-0.00329139	-0.00167317	0.0006879	0.00292737	0.00378053	0.00419105	0.00314825	0.000392854	-0.0012643	0.000559604	0.00131767	-0.00060627	-0.00516547	-0.0206936	-0.0284647	-0.0318456	-0.0373522	-0.0343379	-0.0290411	-0.0292399	-0.0297693	-0.0257042	-0.0195882	-0.0160048	-0.0114488	-0.0107937	-0.00860443	-0.0112322	-0.00868016	-0.0119252	-0.0173212	-0.0128748	-0.00581195	-0.00866894	-0.00929533	-0.0159751	-0.0181973	-0.0143654	-0.0184689	-0.0165969	-0.0122037	-0.00823502	-0.00384288	-0.00609125	-0.0103178	-0.0114502	-0.0102684
-0.00609258	-0.00597677	-0.00453988	-0.00454654	-0.00126448	0.0028564	-0.000286655	0.00178099	0.00362198	0.0021728	0.00068213	-0.00148631	-0.00105629	-0.00196969	-0.00784355	-0.0329132	-0.0383625	-0.023052	-0.019881	-0.0239378	-0.00888531	-0.012159	-0.0172731	-0.0143287	-0.0174478	-0.0125507	-0.00985584	-0.00403713	0.005633	0.00162235	-0.00391514	-0.00516286	-0.0141043	-0.0183068	-0.0154628	-0.0118894	-0.00762296	-0.0117689	-0.0117306	-0.00921846	-0.0144087	-0.0192409	-0.0131813	-0.00809907	-0.00785026	-0.00596462	-0.00573836	-0.00945393	-0.0116638	-0.0107485
-0.000320022	-0.000410299	0.000286887	-0.00119859	-0.00418995	-0.00228704	-0.000402849	0.00179494	0.00248407	0.00231304	0.000478232	-0.00126482	-0.00318636	-0.0058261	-0.0148025	-0.0246242	-0.00789081	-0.0014268	-0.00463456	-0.00162923	-0.00160085	-0.00379968	-0.00267051	-0.00201273	-0.00216665	-0.00299285	-0.00778869	-0.00959993	0.000733719	0.00172795	-0.0048591	-0.00748938	-0.00803595	-0.0128287	-0.0144514	-0.0124314	-0.010356	-0.010393	-0.000685825	0.000993831	-0.00615246	-0.00887907	-0.00775165	-0.00720539	-0.00863429	-0.0103795	-0.00361703	-0.00429511	-0.0128994	-0.00951499
-0.000449255	-0.000426643	-0.000949671	-0.00263958	-0.00535962	-0.00271177	0.00115634	0.000249074	0.000285177	0.00189733	-0.00174018	-0.0047704	-0.00959846	-0.0113595	-0.0127678	-0.00898539	-0.00123283	0.00187186	-0.000600889	-0.00103108	-0.0020004	-0.00356577	-0.000346563	-0.000649304	-0.00339626	-0.00194794	-0.00475138	-0.0160959	-0.0178127	-0.0120499	-0.0117439	-0.0154508	-0.0118322	-0.00799074	-0.0043198	-0.00307763	-0.00968252	-0.00527745	0.00296838	0.00549544	0.000938177	-0.00445976	-0.00476064	-0.003055	-0.00824751	-0.0134217	-0.00614646	-0.00225239	-0.0083279	-0.00700622
-0.0048081	-0.00634317	-0.00670441	-0.00432243	-0.00382179	-0.00254868	-0.00012373	-0.0018951	-0.0016008	-0.00230546	-0.00729631	-0.00789624	-0.00807158	-0.0099421	-0.0112182	-0.00583291	0.000264125	0.000247796	-0.000903976	-0.00340844	-0.00541934	-0.00372356	-0.0018149	-0.0019824	-0.00265395	0.000576282	0.000140266	-0.00719358	-0.0163729	-0.0169089	-0.0165536	-0.0167605	-0.0178375	-0.0112839	-0.00182641	-0.00018683	-0.00328814	-4.86636e-05	0.00337533	0.00399866	0.00291992	0.000987072	-0.00192388	6.95348e-05	-0.00361308	-0.00967096	-0.0114157	-0.0107499	-0.00795981	-0.0079687
-0.00533696	-0.00565683	-0.00641512	-0.00575572	-0.0059975	-0.00471081	-0.00376816	-0.00587672	-0.00621199	-0.00779252	-0.00531082	-0.00276367	0.000855732	-0.00193908	-0.00804469	-0.00435018	-0.00205884	-0.000807271	-0.00109367	-0.00391871	-0.00392953	-0.00299289	-0.0053905	-0.00360127	0.00269509	0.00466981	0.0032362	-0.00184617	-0.00528774	-0.0069719	-0.0130617	-0.0142803	-0.013311	-0.00729026	-0.00327983	-0.00775099	-0.00338008	0.0026326	0.0034943	0.0014322	0.000670197	0.00295323	0.000489922	-0.000570819	-1.63198e-05	-0.00179011	-0.00504013	-0.00926873	-0.00806653	-0.00670695
-0.0148602	-0.0119955	-0.00878055	-0.00641902	-0.00606813	-0.00689312	-0.00768035	-0.00802606	-0.00723845	-0.00549547	-0.0030916	-0.00143843	-0.00120845	-0.00267748	-0.00428754	-0.00246929	-2.83074e-05	-0.000176795	-0.00487789	-0.00238363	-0.00123082	-0.00375239	-0.00380763	-0.00130936	0.00486144	0.00319368	-0.000539448	2.26474e-05	0.00053297	-0.00217419	-0.0059353	-0.00888572	-0.00556996	0.000438986	-0.00340353	-0.0112896	-0.00909458	0.00047297	0.00390587	0.00240408	0.00265029	0.00305875	0.00296845	-0.000274813	-0.00061126	0.00232069	0.000206349	-0.00164714	-0.00373422	-0.00716968
-0.0184123	-0.0161777	-0.0117399	-0.0106572	-0.0102916	-0.0133558	-0.0122588	-0.00395796	-0.00133156	-5.83529e-05	-0.00246053	-0.00133922	-0.00435089	-0.00503652	-0.00262665	-0.00069469	0.0041265	0.00706431	0.00318982	0.0037384	0.00300079	-0.00300448	-0.00404502	-0.00332621	-0.00135035	-0.00182345	-0.00217122	0.000299609	0.000335186	-0.00209639	-0.00348711	-0.00163911	-0.000825298	-0.00162925	-0.00251419	-0.0053663	-0.00824591	-0.00304757	0.00456551	0.00400061	0.00384113	0.00294017	0.00229695	0.00133385	-0.000581198	0.00188377	0.00184267	-0.00117984	-0.00369688	-0.00748876
-0.00856837	-0.0120525	-0.015265	-0.0112143	-0.00651582	-0.00938187	-0.0107542	-0.00691973	-0.00321394	-0.0037538	-0.00400128	-0.00188358	-0.0011782	-0.00423025	-0.00340268	-2.6803e-05	0.00392456	0.0108988	0.0151284	0.0093271	0.00502795	0.00341221	-0.000687501	-0.003487	-0.00713513	-0.00459971	-0.00308278	-0.00253461	-0.00117377	0.00030365	-0.000678647	-0.00120614	-0.000209198	-0.000306373	2.40207e-05	0.000335686	-0.00072592	0.00106274	0.00354388	0.000398335	0.000813372	0.00194286	-9.10497e-05	0.00128842	0.00021946	0.00206476	0.00452446	0.00229101	-0.000133502	-0.00384949
-0.0057637	-0.00763185	-0.00926735	-0.00618978	-0.00279998	-0.00274822	-0.00831539	-0.0114871	-0.00632886	-0.00836991	-0.00648546	-0.00357645	0.000907686	-0.0025231	-0.00193897	0.000110412	0.00340855	0.00858716	0.0148491	0.00853852	0.00400337	0.00593823	0.00246782	-0.000632155	-0.0064594	-0.00380619	-0.00347828	-0.00094543	0.000421135	-0.000590641	-0.000199499	-8.94523e-05	0.00107824	-0.00119689	-0.000956304	0.0045556	0.00609716	0.00159058	0.000329263	-0.00042485	-0.000427547	-5.01704e-05	-0.000327971	0.00216743	0.000919516	0.00149853	0.00464089	0.00459741	0.00496475	0.00194622
Time = 2 [s]
0.00790024	0.00517228	0.0082631	0.0104585	0.00722422	0.00606643	0.00510343	0.00839063	0.00898122	0.00511898	0.00604285	0.0124377	0.0105129	0.00408085	0.002072	0.00495888	0.00298943	0.00226219	0.00345843	0.0054814	0.00600332	0.00927991	0.00456036	0.00553975	0.0062664	0.00498222	0.00290341	0.0017417	0.00239556	0.00312015	0.00342782	0.00418407	0.00508526	0.00728935	0.00482344	0.00397396	0.00528873	0.0052619	0.00460082	0.00203125	0.00276032	0.00263726	0.00062155	0.0032054	0.000829604	-0.00099072	0.00318056	0.00923639	0.00731347	0.00292331
0.005847	0.00732637	0.00878855	0.00883973	0.00749768	0.00595385	0.00243445	0.00426054	0.00628106	0.00397346	0.0044709	0.00695714	0.00495671	0.00133667	0.00164395	0.00357123	0.00402	0.00451732	0.00412777	0.00383623	0.00339666	0.00508476	0.00240789	0.00182501	0.00241923	0.00222233	0.00108706	0.000983212	0.00125323	0.00126786	0.00134383	0.0014402	0.00272705	0.00326911	0.00123568	0.00181972	0.0033895	0.00329821	0.00362648	0.002651	0.00109881	0.00056215	0.000411994	0.00165193	0.00100709	-0.00037535	-0.000806737	0.00349287	0.00608562	0.00202141
0.00439549	0.00513144	0.00459326	0.00531221	0.00457603	0.00159594	0.000346768	0.0017534	0.00245936	0.00374113	0.0029495	0.000285871	0.000751369	0.000894098	0.0025258	0.0036669	0.00615988	0.00594046	0.00347494	0.00143171	-0.000270078	-0.00040247	-0.000619438	-0.000684855	-0.000642581	-0.00168757	-0.0030509	-0.0014467	-0.000463707	-0.00143526	-0.00169536	-0.00152366	-0.00165572	-0.00358527	-0.00406437	-0.00207759	-0.000183351	0.000850375	0.00165029	0.00292038	0.00129963	0.000376043	0.00102555	0.000232072	0.000884235	0.00359921	0.00247797	-0.000730395	0.00181831	0.00186013
0.00238881	0.00184944	0.00346283	0.0031107	0.00269056	0.000973785	0.00187118	0.00267233	0.00148693	0.00213528	0.00235386	0.000911634	0.00123016	0.00202838	0.00323598	0.00324278	0.00270504	0.00203568	0.00155547	-0.000506947	-0.00232754	-0.000551529	0.000839806	0.000551302	7.03931e-05	-0.00164564	-0.00324727	-0.00197969	-0.00115046	-0.00177356	-0.00178604	-0.00286374	-0.00475341	-0.00669082	-0.00894421	-0.00784049	-0.0064615	-0.00507475	-0.00395312	-0.000210147	0.00220804	0.00286343	0.000607336	-0.00199179	-0.00363864	-0.000794797	0.00697187	0.00597099	0.000713887	-0.00453235
0.00262881	0.00239881	0.00330819	0.000830431	0.00119016	0.00205976	0.00281661	0.00185429	0.00203176	0.00273785	0.00290389	0.00154804	0.000488691	0.00107617	-0.000378394	-0.00237748	-0.00415317	-0.00391463	-0.00276931	-0.00451994	-0.00405878	0.000465608	0.00113224	-0.00265427	-0.00393563	-0.00293702	-0.00232009	-0.00232287	-0.00181956	-0.00180406	-0.00126493	-0.00307247	-0.0065865	-0.00822351	-0.0116018	-0.00989153	-0.00864574	-0.0129051	-0.0134092	-0.00873492	-0.00484063	-0.00219231	-0.00391633	-0.00928326	-0.0139717	-0.0120241	-0.00139201	0.00387074	-0.0034355	-0.0127837
0.00219393	0.001197	-0.000436792	-0.00109485	0.000245955	0.000771551	0.000698128	0.00102692	0.00329924	0.00355026	0.00229326	0.00130354	-0.000298467	-0.0021016	-0.00235044	-0.00191961	-0.00466931	-0.00557764	-0.00503048	-0.00633822	-0.00641048	-0.00982568	-0.0140166	-0.0176966	-0.0155702	-0.0113257	-0.00981201	-0.0128476	-0.0105544	-0.0085085	-0.00287621	0.00040441	-0.00247274	-0.00951219	-0.0113724	-0.00836556	-0.0120352	-0.0164815	-0.0163204	-0.0153245	-0.010558	-0.00902416	-0.0036799	-0.0110924	-0.0185744	-0.0143894	-0.0101096	-0.00198449	-0.00136987	-0.00676673
0.00127319	0.00096751	4.09722e-05	0.00135121	0.00114682	0.000493822	0.000424693	0.00102882	0.000514891	0.0008253	0.00191607	0.00199308	-6.30069e-05	-0.00121058	-0.00193675	-0.000533555	-0.00231489	-0.00669005	-0.0146283	-0.0195634	-0.0187413	-0.0258813	-0.0313158	-0.030821	-0.0297963	-0.0255596	-0.0177554	-0.016413	-0.0178459	-0.0200954	-0.018624	-0.00889139	-0.00487855	-0.0096479	-0.0142674	-0.0151292	-0.0173463	-0.0263989	-0.0322665	-0.0190914	-0.00693218	-0.00595488	-0.00283787	-0.00276161	-0.0112369	-0.0153324	-0.0171918	-0.0116404	-0.00492682	-0.00263632
0.000117326	0.00177138	0.00178313	0.00165099	0.000310321	-3.76654e-05	0.000363176	0.00159513	0.000340483	0.000565822	0.00164165	0.00184599	0.000531487	0.00056531	-7.29251e-05	-0.00242959	-0.0258559	-0.038228	-0.0360914	-0.0262706	-0.0233725	-0.0226593	-0.0201596	-0.0214104	-0.0235612	-0.0271487	-0.0210737	-0.0132461	-0.0174308	-0.0184182	-0.022931	-0.0180333	-0.0133789	-0.0129868	-0.0226028	-0.0281895	-0.0181682	-0.0175365	-0.0242246	-0.0205739	-0.0129953	-0.012526	-0.00915695	0.000300782	-0.00246458	-0.0136304	-0.0136633	-0.0117473	-0.00699959	-0.00464879
-0.00176491	-0.000167177	0.00118016	0.00103654	0.000408318	-0.000501597	0.00031136	0.00106328	0.000362544	-0.00102846	-0.000121193	-0.000633063	-0.00197497	-0.00395222	-0.00535207	-0.0256127	-0.0355485	-0.0246217	-0.0168358	-0.011981	-0.0130915	-0.00882061	-0.00819596	-0.00967361	-0.0111405	-0.0135029	-0.0124857	-0.0112691	-0.01236	-0.00881773	-0.00615327	-0.0114755	-0.0178522	-0.0212989	-0.0248865	-0.0190622	-0.00767349	-0.00649011	-0.00930023	-0.0139655	-0.0145885	-0.0182394	-0.0153795	-0.00292171	-0.00240508	-0.00972323	-0.00466528	-0.00032845	-0.0022454	-0.00448605
-0.00336999	-0.00246553	-0.000828042	0.000135334	-0.000401847	-0.000437822	0.00101251	-2.05517e-06	-0.00224882	-0.00162686	-0.000256956	-0.00349621	-0.00690019	-0.00674761	-0.0114073	-0.0212107	-0.00591057	0.00054018	0.000945377	-0.00285592	-0.0048363	-0.00492681	-0.00625142	-0.00490592	-0.00808845	-0.00836087	-0.00565175	-0.00483925	-0.00456975	-0.000186472	0.000232708	-0.00841943	-0.0126335	-0.0173066	-0.0145847	-0.0030243	-0.0035222	-0.00824728	-0.00302598	-0.000941861	-0.0107548	-0.0127617	-0.0110149	-0.00685408	-0.0111611	-0.00902368	-0.0013431	-0.00218474	-0.00454057	-0.00499284
0.000757732	0.00011049	-0.00147827	-0.00100308	-0.00113855	-5.22017e-05	0.000209746	-0.000487108	-0.00194851	-0.00067488	-0.00281612	-0.0057879	-0.00606575	-0.00584378	-0.013263	-0.00990704	8.28815e-05	0.00255672	-0.000499754	-0.00280423	-0.00328582	-0.0059567	-0.00113957	0.00133257	-0.00206837	-0.00321441	-0.00410553	-0.00513612	-0.00781744	5.82695e-06	0.00338404	-0.00488553	-0.00533831	-0.00493839	-0.00405076	-0.00419407	-0.00860812	-0.00266694	0.00364707	0.00543258	-0.00124993	-0.00419707	-0.00448864	-0.00979918	-0.0175505	-0.0131097	-0.00304145	-0.00216219	-0.00490158	-0.00538754
8.63528e-05	-0.000237362	-0.00131274	-0.0010963	-0.00189148	-0.00221022	-0.00218699	-0.00289235	-0.00445288	-0.00685122	-0.0116673	-0.0134603	-0.00618831	-0.00457403	-0.0100747	-0.0033199	0.00356614	0.000869026	-0.00474371	-0.00410299	-0.00548403	-0.00341912	-0.000514877	0.000910738	0.00147883	-0.00113728	-0.00190809	-0.00382479	-0.00826541	-0.00618657	-0.00110048	-0.0023565	-0.00415474	-0.00168964	-0.00109961	-0.00445283	-0.00532934	-0.0015747	0.00330194	0.00517648	0.00131895	-0.000586338	-0.00134807	-0.00474809	-0.00976266	-0.00954365	-0.00369105	-0.000470364	-0.00209724	-0.0064137
-0.00937934	-0.0126396	-0.00554074	-0.0034095	-0.00604905	-0.0064655	-0.00664196	-0.00750422	-0.00694838	-0.00763348	-0.00933281	-0.0132613	-0.00800054	-0.00451477	-0.00361296	-0.000692682	0.000294132	-0.00184292	-0.0032096	-0.00405875	-0.00406469	-0.000649021	0.00064501	-0.000382235	0.000586028	-0.00155743	-0.00293219	-0.00306782	-0.00312282	-0.00763274	-0.00974694	-0.00498921	-0.00692697	-0.00601473	-0.0012385	-0.00295743	-0.00344671	-0.00459109	0.00498432	0.0063286	0.00100267	-0.000146086	0.000161059	0.000100994	-0.00274734	-0.00450738	-0.000619528	-0.000328269	-0.00273014	-0.00504685
-0.0166678	-0.0205763	-0.0197478	-0.0161966	-0.010717	-0.00765029	-0.0100059	-0.0122213	-0.00674366	-0.00140369	0.000175605	-0.00194714	-0.00622393	-0.00564773	-3.82066e-05	-0.00178154	-0.00342846	-0.0031656	-0.0042692	-0.00355614	-0.000522442	-0.00211385	-0.0014955	-3.34644e-05	0.00139438	-0.00186238	-0.00622341	-0.00348893	-0.00130215	-0.00756514	-0.0102276	-0.00504421	-0.00678167	-0.00719144	-0.00220692	-0.00207584	-0.00343748	-0.000664387	0.00670157	0.00507113	0.000517285	-0.000928199	-0.000128343	0.000914123	-0.000612006	-0.00230635	-0.00197664	-0.000941253	-0.00305188	-0.0066467
-0.0145036	-0.0125212	-0.0203795	-0.0248908	-0.0174418	-0.00730337	-0.00620489	-0.0105795	-0.00710315	-0.00186965	0.00129843	0.00156951	-0.00528255	-0.00733227	-0.00291495	-0.00177225	-0.000585604	8.20398e-05	-0.00122202	-0.000371995	0.00143798	-0.00168972	-0.00447861	-0.00306571	-0.00218112	-0.00271226	-0.00678782	-0.00639726	-0.00328483	-0.0060582	-0.00421604	-0.00173996	-0.00184012	-0.00146254	-0.00297329	-0.00313102	-0.00254857	0.0015066	0.00536768	0.00366169	0.00198774	0.00014683	0.000401077	0.00176634	0.00130885	0.000436921	-0.000129576	-0.000403497	-0.000213268	-0.00215126
-0.00739051	-0.00566369	-0.00917355	-0.0175641	-0.0160134	-0.00576771	-0.00190727	-0.00379395	-0.00547391	-0.00340685	0.00136474	-0.00206278	-0.00549135	-0.00523331	-0.00308173	0.00215971	0.00606346	0.00939331	0.00594116	0.00201274	0.001422	-0.000739055	-0.00490104	-0.00262575	-0.00139149	-0.0036609	-0.00371197	-0.00424898	-0.00281352	-0.00330012	-0.00176961	-0.000389154	-0.00156726	-0.00119857	-0.00183173	-0.00234792	-0.000931442	0.00244846	0.00375483	0.00230859	0.00288688	0.00155103	0.000553663	0.0013857	0.00317922	0.00294093	0.00202404	0.000785258	0.00154898	0.00394368
-0.00531267	-0.00762343	-0.00931193	-0.00919119	-0.00857036	-0.00393333	-0.00232334	-0.00182302	-0.0031056	-0.0038921	-0.00214242	-0.0060494	-0.00316439	-0.000985489	-0.000617583	0.00266536	0.00775983	0.01399	0.0106435	0.00445941	0.00094712	-0.00134809	-0.00549331	-0.00223077	0.00200608	-0.00161577	-0.00205841	-0.00154068	-0.00173197	-0.000568013	0.000379107	0.000280645	-0.00493869	-0.00463931	-0.000428514	-2.53558e-05	0.00175915	0.00377025	0.00233952	0.000818474	0.00268198	0.00195691	0.0013238	0.00161154	0.00303208	0.00360934	0.00205739	0.00151352	0.00182517	0.00356937
Time = 3 [s]
0.0123059	0.0160685	0.0176991	0.00761603	0.00461473	0.0122647	0.0143137	0.00786897	0.00825938	0.0117111	0.0158972	0.0131751	0.0112662	0.00571372	0.0072519	0.00676043	0.00475924	0.00128109	-0.00142695	-0.000254462	0.0017655	0.00300254	0.00367467	0.00412247	0.00259032	0.00185874	0.00032763	-0.000655873	0.0016081	0.00244672	0.00433503	0.00761184	0.00645279	0.00551408	0.00959772	0.00843332	0.00532556	0.00917025	0.0082146	0.00381294	0.00381435	0.00756573	0.00801889	0.00850863	0.0112797	0.00897208	0.00831355	0.0123016	0.0153029	0.011988
0.0181779	0.015475	0.0109289	0.00832846	0.00633442	0.00714243	0.00699558	0.00563976	0.00687933	0.00708362	0.00754808	0.00642082	0.00663574	0.00440775	0.00491288	0.00498022	0.00372508	0.00105258	-0.0017555	-0.00120623	0.00196381	0.00450869	0.00560533	0.0047151	0.0019092	0.000119743	-0.000699658	-0.00115808	-0.00013545	0.000499208	0.00175739	0.00324486	0.00234434	0.00210107	0.00450146	0.00421262	0.00237335	0.00475931	0.00402285	0.0020629	0.00286023	0.00454083	0.00336243	0.00276067	0.00395798	0.00233457	0.000751846	0.00354213	0.00584813	0.00470634
0.0106681	0.00569644	0.00202882	0.00797051	0.00893955	0.00589988	-0.000709679	0.000758226	0.00228228	0.000744407	0.000380297	0.00103003	0.00125679	0.00106432	0.00128448	0.00180952	0.00152491	0.000770652	-0.000752645	-0.000854073	0.00133099	0.00479526	0.00615691	0.00318232	5.99694e-05	-0.000933828	-0.000588231	-0.00042325	-0.000286024	-0.000656872	-0.00129813	-0.001597	-0.000846529	0.000196006	0.000551167	0.000135143	-0.000323153	-0.0004726	-0.000825078	-0.000878298	0.000304739	0.000797372	-0.00087549	-0.00236053	-0.00318133	-0.00505288	-0.00754009	-0.00593044	-0.00246308	-0.000288069
-0.00118993	0.000284874	0.00058486	0.00419231	0.00589561	0.00252231	-0.00200131	-0.000221152	-0.000266428	-0.000704813	-0.000156641	0.000287626	-0.000473428	-0.000754006	-0.000791233	-0.000448682	0.000483463	0.000648339	0.00017072	-0.000483134	0.000457318	0.00322308	0.00219875	3.44253e-05	-0.000415673	-0.000123448	-2.68984e-05	-0.000815122	-0.00116098	-0.000976751	-0.00209639	-0.00267988	-0.000669782	0.000857573	0.00087456	-0.000229926	-0.000978997	-0.00304674	-0.0036376	-0.00224571	-0.00183062	-0.00277542	-0.00383808	-0.00460904	-0.00489741	-0.00394176	-0.00356747	-0.00350441	-0.00234236	-0.000324399
0.000435891	0.000547211	0.000219545	-0.0013418	-0.00216444	-0.000741553	0.00014719	-0.00060035	-0.000336761	-0.000141931	-0.00119486	-0.00174503	-0.00135506	-0.00206666	-0.00269432	-0.00180273	-0.000379081	0.000232072	-0.000567024	-0.00081316	-0.0014235	-0.00242412	-0.00287446	-0.00394452	-0.00435724	-0.00417975	-0.00539689	-0.00640373	-0.0097175	-0.00917874	-0.00586912	-0.00361197	-0.00215098	-0.000983598	-0.00111532	-0.00308324	-0.00636683	-0.0112158	-0.00979663	-0.00237068	-0.00155456	-0.00752231	-0.0143688	-0.0160874	-0.0102941	-0.00545823	-0.00395133	-0.00362438	-0.00375489	-0.00637871
0.000126386	-0.000949919	0.0010367	-4.52423e-05	-0.00115966	-6.17003e-05	0.000479884	0.000250776	0.000559628	-5.30267e-05	-0.000410469	-0.00161721	-0.00145973	-0.0019131	-0.00307648	-0.00173144	-0.000591459	-0.00190881	-0.00312297	-0.0040394	-0.00832378	-0.0120469	-0.0124545	-0.0136286	-0.0150127	-0.0139718	-0.0140014	-0.0166582	-0.0202463	-0.0192121	-0.0129482	-0.0104771	-0.00866581	-0.00576034	-0.00719848	-0.0107136	-0.0134701	-0.0129659	-0.00686341	-0.000894501	-0.000756149	-0.00649414	-0.0167432	-0.0228297	-0.0196953	-0.0155793	-0.0138246	-0.0111478	-0.00472679	-0.00697526
-0.00116132	-0.000933769	0.000704575	0.000816517	0.000234668	-0.000507703	0.000368218	0.000496008	0.000634241	0.000856681	0.000836229	0.00192661	0.00141927	-0.00114914	-0.00339008	0.000895286	0.00349804	-0.00189878	-0.0100839	-0.0140938	-0.0197595	-0.0277374	-0.0316407	-0.0312676	-0.0242691	-0.0148103	-0.0145854	-0.0215452	-0.0250099	-0.0285614	-0.0265965	-0.0183319	-0.0137442	-0.013138	-0.0150384	-0.015834	-0.0132262	-0.00940771	-0.00936773	-0.0121462	-0.0149728	-0.0118018	-0.00839123	-0.0122596	-0.0202919	-0.0222966	-0.0162268	-0.0114007	-0.00601035	-0.00566867
-0.000658085	-0.000202501	0.000192661	0.000486188	0.000465271	1.55306e-05	0.000455482	-0.000512023	-0.000373538	-7.27534e-05	-0.000782697	0.00124538	0.00291171	0.00183802	0.00240966	0.00419446	-0.0207975	-0.0266884	-0.0293202	-0.031755	-0.0279474	-0.0245819	-0.0261038	-0.025974	-0.0185333	-0.00937287	-0.0118441	-0.0207643	-0.0260671	-0.0287634	-0.0303879	-0.0172041	-0.0115174	-0.0160151	-0.0173075	-0.0163652	-0.0154338	-0.0101303	-0.0180878	-0.0244277	-0.0237297	-0.0175754	-0.00926523	-0.00695167	-0.0091574	-0.0140324	-0.0130305	-0.00528601	-0.00494963	-0.0114789
-0.00175827	0.00071044	0.00235949	0.000934858	0.000320699	0.00106679	0.000766377	0.000578771	0.00151742	0.000118799	-0.00156999	-0.00165509	0.000422654	0.00251835	0.00103113	-0.0305543	-0.0408053	-0.0276648	-0.022936	-0.0218214	-0.0151883	-0.0088465	-0.00946517	-0.0101537	-0.00818602	-0.00415081	-0.00835292	-0.0173403	-0.0209206	-0.0157976	-0.0140844	-0.0137462	-0.010066	-0.0141248	-0.0136103	-0.00946396	-0.0119265	-0.0149976	-0.0136263	-0.0102654	-0.00749767	-0.0174686	-0.0220449	-0.0101139	-0.00675199	-0.00921322	-0.00768356	-0.00195478	-0.0071292	-0.0185619
-0.000510817	0.000219822	0.00159736	0.0012455	0.00127816	0.00166919	0.0011459	0.00101958	0.00100696	-0.000277638	-0.000356872	-0.00027272	-0.000743561	-0.00240307	-0.0167167	-0.0295036	-0.00732753	-0.00269241	-0.00952823	-0.00961	-0.00448731	-0.00335593	-0.00380883	-0.00279663	-0.00335323	-0.00405529	-0.00413679	-0.00775804	-0.0118442	-0.00941776	-0.00360947	-0.0077831	-0.0112448	-0.0119386	-0.00505158	0.000106442	-0.0063034	-0.010645	-0.00147906	0.00154048	0.00264861	-0.00909201	-0.0208681	-0.0179779	-0.0131112	-0.00982117	-0.0104125	-0.0124073	-0.0222794	-0.0191422
0.000326905	0.000301807	0.000204122	0.000346701	0.000567091	0.000511141	-0.00464943	-0.0073798	-0.00630372	-0.00407027	-0.000915792	-6.675e-05	-0.00337492	-0.00920579	-0.0142028	-0.00532017	-0.00016567	0.001756	-0.00244386	-0.00467627	-0.00200904	-0.000324845	0.00161523	0.000627244	-0.00220345	0.000969009	0.000618012	-0.00500478	-0.00824865	-0.00857327	-0.00515029	-0.00324577	-0.00676517	-0.0056686	-0.00178592	-0.00256667	-0.00637848	-0.006877	0.000997422	0.00440533	0.00232432	-0.00101677	-0.00622915	-0.0107366	-0.00783557	-0.0111871	-0.013871	-0.0169432	-0.020534	-0.0111057
0.000338521	0.00102129	0.00193283	0.00131332	-0.00103563	-0.00265808	-0.00842366	-0.0110765	-0.0122684	-0.0109678	-0.00914299	-0.00986158	-0.00646604	-0.00720847	-0.00534006	-0.00211454	0.000993273	-0.000866871	2.78783e-05	-0.00210852	-0.00353609	-0.00228539	0.00135263	-0.00029557	-0.00335917	0.000125253	-0.000851722	-0.00703686	-0.0071612	-0.00570302	-0.00177599	-0.000294757	-0.0041239	-0.00607811	-0.00318283	-0.00470047	-0.0108386	-0.00615878	0.00426338	0.00513892	0.00267304	0.00118808	-0.000319028	0.000823717	0.000210893	-0.0094292	-0.0117857	-0.0112158	-0.0082414	-0.00670038
3.79992e-05	-0.000247307	0.000388541	-0.00107259	-0.00414959	-0.00520659	-0.00428833	-0.00475067	-0.00980375	-0.0158372	-0.0174171	-0.0134037	-0.00516638	-0.00215331	-0.0035083	-0.000566804	-8.76188e-06	-0.000969417	0.000665681	-0.00122521	-0.00490974	-0.00274524	-0.000164814	-0.00123148	-0.00347837	-0.00820601	-0.00742478	-0.00706133	-0.00864691	-0.00523393	0.000551279	-0.00116119	-0.00266752	-0.00242934	-0.0030411	-0.00404483	-0.0105503	-0.00382351	0.00649716	0.00375309	0.00368731	0.00413339	0.0028585	0.0046061	0.00190777	-0.00276235	-0.0083711	-0.00876426	-0.00474606	-0.0106416
-0.0089771	-0.0110038	-0.00914217	-0.00744858	-0.00620673	-0.00187613	0.00129574	-0.00227878	-0.00682122	-0.0116865	-0.0116054	-0.00690262	-0.00746275	-0.00478082	-0.000927017	0.000825803	-0.00127912	-0.000155714	0.000892122	-0.00210371	-0.00334284	6.34933e-05	-0.00054069	0.00189358	0.00124049	-0.00709794	-0.00334474	-0.00341276	-0.00845693	-0.0061069	-0.00542316	-0.00481396	-0.000977952	0.000575805	-0.00359738	-0.0051031	-0.0033518	0.00103339	0.00426862	0.00226937	0.00188723	0.00415932	0.00387619	0.00419452	0.00454217	0.00271468	-0.00307041	-0.00401737	-0.00118097	-0.0052658
-0.0163159	-0.0158228	-0.0137048	-0.00713169	-0.00388761	-0.000649807	0.000324314	-0.00467087	-0.00668399	-0.00671122	-0.00896027	-0.00925951	-0.00817417	-0.00509363	-0.000130587	0.000852506	0.00209553	0.00575656	0.00519443	0.00295059	0.000893309	-0.0015096	-0.00131355	0.00249111	0.00237601	-0.00245502	-0.00220169	-0.00445512	-0.00667421	-0.00446608	-0.00427413	-0.00282508	-0.00349937	-0.00480503	-0.00668676	-0.00576164	0.00187375	0.00385157	0.00305718	0.00193957	0.000486541	0.00357832	0.00486907	0.00201581	0.00365516	0.00558121	0.00264519	-0.00142006	-0.00416755	-0.00225717
-0.0154009	-0.0163235	-0.0159247	-0.00896572	-0.00682129	-0.00846671	-0.00767977	-0.00439008	-0.00512625	-0.00799923	-0.00954393	-0.00937173	-0.00598594	-0.000450971	0.00137892	2.48313e-05	0.00354868	0.0119336	0.00835832	0.00461562	0.00296331	-4.64869e-05	-0.00126792	-0.000715806	-0.00181888	-0.00631793	-0.0100322	-0.00634219	-0.00357457	-0.00215765	-0.000756826	-0.00233851	-0.00510333	-0.00630027	-0.00922166	-0.00686646	0.00430916	0.00452209	0.00292436	0.000136158	5.85103e-05	0.0051316	0.00687828	0.0029564	0.00192213	0.00299296	0.00468205	0.00377433	-0.00243228	-0.00178313
-0.0170379	-0.0192251	-0.0186773	-0.0154693	-0.0130079	-0.0143553	-0.0107786	-0.00240282	-0.00428813	-0.00787102	-0.00579667	-0.00700263	-0.00573782	0.00126474	0.00236186	-8.07524e-05	0.00237436	0.0122182	0.00579411	-0.000954206	0.00138459	0.00397005	-0.000658915	-0.00383893	-0.00612182	-0.00577049	-0.00837967	-0.00703414	-0.00277573	-0.00107475	-0.00118228	-0.00412984	-0.00745381	-0.00606687	-0.00471442	-0.00279611	0.00450232	0.00319683	0.00209728	0.00024405	0.00128525	0.00390536	0.00455915	0.0028654	0.00157694	0.00145978	0.00336349	0.0059876	0.00279321	0.0014809
Time = 4 [s]
0.00518498	0.00529786	0.00894836	0.00681308	0.00743442	0.00803367	0.00401383	0.00725975	0.0168058	0.0206072	0.0199369	0.0137666	0.0195201	0.0122163	0.00318735	0.00350996	0.00409756	0.00311887	0.0020185	0.00421509	0.00678713	0.0054018	0.00272281	0.00236979	0.00497617	0.00493559	0.0042043	0.00513377	0.00391865	0.00214987	0.00316509	0.00462437	0.00526973	0.0049289	0.00630544	0.00674562	0.00888539	0.00998175	0.00224599	0.00276812	0.00642198	0.00938758	0.0128168	0.0131636	0.00789901	0.00753674	0.00890229	0.00821265	0.00434997	0.00577173
0.00799927	0.00450771	0.00518315	0.00446174	0.00530959	0.00425065	0.00342333	0.00741541	0.0114974	0.0108387	0.00930377	0.00628931	0.0100084	0.00763801	0.00312739	0.00104022	0.000594792	0.000846348	0.00063508	0.0019348	0.00375744	0.00326387	0.00193113	0.00123284	0.00202195	0.00265661	0.00423449	0.00501566	0.0028922	0.00196642	0.00284471	0.00400973	0.00458445	0.0054036	0.00594317	0.00601375	0.00724833	0.00490058	-0.000531559	0.00152052	0.0040243	0.0049304	0.00780657	0.00889684	0.00578811	0.00545094	0.00585994	0.00445317	0.00236126	0.00343185
0.00645655	0.00251753	0.00073503	0.00359679	0.000466354	-0.000529771	0.00351708	0.00478237	0.00263449	0.00102787	0.000500786	-0.000232573	0.000495121	0.00363486	0.00424846	0.000772281	-0.000360861	-0.00166023	-0.00135383	0.000887735	0.00139346	0.00147422	0.00230868	0.0014487	0.000217903	0.0022701	0.00436335	0.00305851	0.00281249	0.00355471	0.00251489	0.001561	0.00298905	0.00354412	0.00300951	0.00309495	0.00190318	-0.00121774	-0.000634553	0.000926385	0.000275109	-0.000786424	0.000410433	0.000654221	6.59537e-05	-0.000654118	-0.00219151	-0.00324393	-0.00111048	-0.000488605
0.00316438	0.00131178	7.13873e-05	0.000938983	-0.000916681	-0.00181455	0.000568297	0.00145705	0.00174943	0.0028781	0.00191705	0.00163962	0.00282848	0.00322558	0.00276796	0.00213316	8.42047e-05	-0.00334185	-0.00222806	-0.000217907	0.00117274	0.00143924	0.000579293	0.00072593	0.000512266	0.00108863	0.0024851	0.000619011	0.00100556	-2.87485e-05	-0.00499222	-0.00659602	-0.00378743	-0.00228549	-0.00198114	-0.00333888	-0.0044624	-0.00551516	-0.00616383	-0.00483406	-0.00606026	-0.00659255	-0.00603688	-0.00683172	-0.00571674	-0.00494805	-0.00757159	-0.0117273	-0.010414	-0.00841908
0.00248357	0.00225214	0.0015817	0.00117134	0.00330186	-0.000596957	-0.00108021	0.0047882	0.00582623	0.00400876	0.00238383	0.00275192	0.00281636	0.00108732	0.00183676	0.00103903	-0.00304485	-0.00347124	-0.00310329	-0.00352922	-0.00303459	-0.00180014	-0.00304904	-0.0038689	-0.00289487	-0.00220966	-0.0020902	-0.00656231	-0.0121009	-0.0133336	-0.0154773	-0.0201748	-0.0198149	-0.0147003	-0.0135345	-0.0195085	-0.0152142	-0.00631279	-0.00970766	-0.0136439	-0.013841	-0.0110704	-0.00884516	-0.00867946	-0.00825408	-0.00492898	-0.010782	-0.0142338	-0.00861882	-0.00745057
3.82733e-05	0.000305011	0.000560935	0.00218162	0.0041303	0.00462913	0.00412275	0.00556598	0.00436267	0.00256366	0.00247642	0.00377641	0.00143378	-0.00109666	0.00143479	0.000865796	-0.00206464	-0.0035198	-0.00438532	-0.00249843	-0.00699088	-0.0120883	-0.0100188	-0.010951	-0.0175196	-0.0121672	-0.0101947	-0.0153704	-0.0173716	-0.0197617	-0.0228162	-0.0263992	-0.0326305	-0.0329975	-0.0229352	-0.0186629	-0.0162928	-0.00614875	-0.00582614	-0.0127306	-0.0161809	-0.0125462	-0.011704	-0.00976032	-0.0138764	-0.01346	-0.0139079	-0.00833112	-0.00278062	-0.00715455
-0.00210586	-0.00318172	-0.00149684	0.000827405	0.000963061	0.00412292	0.00396143	0.00132143	0.00170378	0.00108091	0.00203187	0.00239452	0.000451903	-0.000410764	-0.00145254	-0.00115531	0.00116428	-0.00595661	-0.0153496	-0.0165579	-0.0173785	-0.0259132	-0.0275932	-0.0285071	-0.0295402	-0.027661	-0.0312776	-0.0246434	-0.0153969	-0.0145965	-0.0138695	-0.0145506	-0.0232981	-0.0278483	-0.0182372	-0.00942014	-0.0134288	-0.0105599	-0.00941723	-0.0111578	-0.0173622	-0.0200601	-0.0172398	-0.0162409	-0.0217892	-0.0172069	-0.00986738	-0.0115871	-0.0143257	-0.011837
-0.000750871	-0.00172898	-0.00236718	-0.000256839	0.000667906	0.000672965	0.000979199	0.000481937	0.00149147	0.000974183	0.00106377	0.00120113	0.000368695	0.00137259	-0.000741096	-0.0020225	-0.0263078	-0.0355216	-0.0342174	-0.02968	-0.0263295	-0.0238995	-0.0240009	-0.0281685	-0.0256164	-0.0259515	-0.0252393	-0.0177711	-0.0124081	-0.010266	-0.00453048	-0.00216857	-0.00712201	-0.010173	-0.011822	-0.0133387	-0.0144169	-0.0161227	-0.0141443	-0.0125253	-0.0139194	-0.0168033	-0.0175714	-0.018409	-0.0154392	-0.0114918	-0.00257102	-0.00488498	-0.015581	-0.0167141
-0.000377796	-0.000433917	-0.000813437	0.000958619	0.00219805	0.00141944	0.000910766	0.000821583	0.00185072	0.00119151	0.00116138	0.00147718	-0.000201807	0.00174435	-0.00133577	-0.0278089	-0.0410969	-0.0237076	-0.0161416	-0.0170241	-0.0155446	-0.0106989	-0.00913314	-0.0107065	-0.0137759	-0.0154248	-0.00800245	-0.0048848	-0.00356065	-0.00377679	-0.00394586	-0.00334208	-0.000754623	-0.000972457	-0.00710518	-0.0144953	-0.0150131	-0.0134162	-0.00855358	-0.00641389	-0.00596143	-0.00768085	-0.0118857	-0.0155932	-0.00845927	-0.0123089	-0.0105382	-0.00538272	-0.0063494	-0.012071
0.000669758	5.88679e-05	-0.0013211	-0.000739603	-5.67961e-05	9.74751e-05	0.000983875	0.000774324	0.00023006	0.000664945	0.00102905	0.000739596	-0.00655759	-0.00907521	-0.0121429	-0.0248797	-0.00580476	0.00052295	-0.00253762	-0.005284	-0.00298134	-0.00384914	-0.00532717	-0.0017532	-0.00209797	-0.00876432	-0.00970368	-0.00445832	0.000781527	0.00100705	0.000949631	-0.00171615	-0.00295404	-0.00408206	-0.00459488	-0.0101344	-0.0130821	-0.0079158	-0.00125129	0.00132061	-0.00318711	-0.00529294	-0.00471104	-0.0121591	-0.0117421	-0.011972	-0.0152152	-0.0117872	-0.00679747	-0.00739691
0.00215265	0.000288925	-0.00216742	-0.00402128	-0.00553459	-0.00676704	-0.0040056	-0.000811918	-0.000759737	-0.000700841	-0.00443296	-0.0082846	-0.0156483	-0.015039	-0.0110903	-0.0086849	-0.000537529	0.00029022	-0.00319292	-0.00317981	-0.000601552	-0.00301832	-0.00444294	0.000717683	0.00100681	-0.0023897	-0.00427855	-0.00132283	0.00105794	0.00143098	0.00385197	0.00521713	-0.000105247	-0.00691903	-0.00693967	-0.011598	-0.0109436	-0.00278489	0.00280768	0.00275475	0.000288024	0.0018326	-0.003307	-0.0127841	-0.00922481	-0.00637265	-0.0109167	-0.0115511	-0.00680327	-0.00417827
0.00223635	-0.00253564	-0.00170754	-0.00212197	-0.0101672	-0.0159775	-0.0113595	-0.00612839	-0.00473413	-0.00454613	-0.00790588	-0.0147425	-0.0144118	-0.0141699	-0.0132748	-0.00208974	0.00240872	-0.00145595	-0.00546389	-0.00390266	-0.00131202	-0.00241248	-0.00436091	-0.00116781	0.00123601	-0.000617907	-0.00135055	0.00100813	0.00189327	0.00158249	-0.000649667	0.00356776	0.00139762	-0.00424492	-0.00640595	-0.00751791	-0.00429781	0.000360615	0.00195738	0.00228718	0.00382502	0.00319767	-0.00152143	-0.0090836	-0.00778262	-0.00185758	-0.0014019	-0.00130228	-0.00213199	-0.00300588
-0.00356077	-0.00536879	-0.00331204	-0.00258268	-0.0156996	-0.0164419	-0.00684069	-0.00777485	-0.0116392	-0.00842724	-0.00352494	-0.0121167	-0.0080498	-0.00617196	-0.00741282	-0.000384021	0.00200775	0.000706718	-0.00245737	-0.00176978	-0.00126448	-0.00284172	-0.00279649	-0.00287721	-0.00110256	-0.00238091	-0.00228088	0.000550098	0.00279404	0.00194036	-0.000178332	-0.00103795	-0.00386506	-0.00320318	-0.00307529	-0.00172652	-0.000781384	-0.000792694	0.000570989	0.00174991	0.00248759	0.00187514	0.000351949	-0.00199047	-0.00377932	5.79953e-05	0.00535493	0.00620801	0.00218451	-0.00186856
-0.00683551	-0.00625847	-0.00844582	-0.0143051	-0.0167873	-0.0110833	-0.00910263	-0.00642158	-0.00833615	-0.0107454	-0.00315087	-0.000107231	-0.00207387	-0.00130563	-0.000431285	-0.000275328	-1.99628e-05	0.00350442	0.00382048	0.0023369	0.00107028	-0.00357576	-0.00246396	-0.00184769	-0.00391064	-0.00489805	-0.0038565	-0.000853069	0.00198441	0.00331315	0.00196732	-0.00456164	-0.00667714	-0.00330142	0.000543897	0.000888827	-0.00131796	-0.00180479	7.99513e-05	0.000193958	0.00201234	0.00316413	0.00167362	0.00125651	0.00188881	0.00357834	0.00366899	0.00139969	-0.000725164	-0.00177555
-0.00908332	-0.00910264	-0.0112723	-0.0160586	-0.0103739	-0.00676518	-0.0126569	-0.00879807	-0.00377695	-0.0102263	-0.0056607	0.00210116	-0.00639066	-0.0049655	-0.000319047	-0.00128471	0.00227327	0.00940461	0.00672507	0.00164568	0.00282892	-0.000474222	-0.00402056	-0.000672972	-0.00437206	-0.00718416	-0.0076917	-0.00735391	-0.00428254	-0.00226443	-0.000993514	-0.00302892	-0.00328632	-0.00411788	-0.00255369	-0.000623426	-0.000753179	0.000210636	-0.000258694	-0.000104651	0.00366529	0.00707345	0.00572905	0.00309033	0.00332904	0.00357564	0.000380294	-0.0025031	-0.00409824	-2.64859e-05
-0.0181629	-0.0137696	-0.00782801	-0.00822967	-0.00491229	-0.00379982	-0.00869158	-0.00970541	-0.00832436	-0.0112262	-0.00893861	-0.00211817	-0.00465511	-0.00473954	0.000358458	0.00103039	0.0030593	0.00841294	0.00818931	0.00475356	0.00204118	0.00225975	0.000116868	-0.000874126	-0.00274937	-0.00544206	-0.00779402	-0.0101837	-0.0115968	-0.008129	-0.00489783	-0.00239798	-2.00725e-05	-0.00342039	-0.00385511	0.000372419	0.000351417	0.00158548	0.0010378	0.000936427	0.00347971	0.00636754	0.00615866	0.00278577	0.00253946	0.00345296	0.00132341	0.000336223	-0.00158205	0.000347319
-0.0247195	-0.0158272	-0.00465667	-0.00661953	-0.00473593	-0.00360892	-0.00926057	-0.010556	-0.0129615	-0.0106983	-0.00638982	-0.00250665	-0.000419872	-0.00134007	-0.00043941	0.000421464	0.00203093	0.00567961	0.00765772	0.00885836	0.00242458	0.00289676	0.00518937	0.000526655	-0.00167998	-0.00288505	-0.00443524	-0.0070039	-0.0113825	-0.00843436	-0.00750429	-0.00364188	0.00041363	-0.00262211	-0.00289316	0.00132832	0.00141002	0.00158377	0.00139698	0.00132969	0.00288316	0.00419857	0.00371017	0.00187467	0.00202614	0.00356406	0.00268936	0.00255619	0.00297957	0.00149141
[truncated: 108 more columns]

## Sheet: Figure 8
	D/H = 1.5, Re = 3000					[m/s]
	L/H = 0.56
	Time [s] y/H	0	1	2	3	4
	0.959459	0.205519	0.201304	0.222338	0.203933	0.206699
	0.851351	0.217058	0.209432	0.224418	0.210361	0.204937
	0.797297	0.215834	0.204355	0.230132	0.204797	0.198757
	0.743243	0.205404	0.207568	0.227567	0.206284	0.193631
	0.689189	0.186031	0.197157	0.203191	0.186914	0.17256
	0.635135	0.118555	0.150775	0.15196	0.0912643	0.107209
	0.581081	0.0825963	0.0960121	0.00269886	0.0548149	0.0609047
	0.527027	0.0297211	0.072147	-0.0179652	0.0239814	0.00287435
	0.472973	0.00491324	0.0203946	-0.0207382	0.0218905	-0.00237541
	0.418919	-0.00502151	-0.00503603	-0.0206822	0.00190029	-0.00189352
	0.364865	-0.00485142	-0.0103108	-0.00742689	-0.0152692	-0.00534599
	0.310811	-0.0172314	-0.00805395	-0.0325151	-0.0219481	-0.0198453
	0.256757	-0.0168554	-0.00586626	-0.0429496	-0.0478836	-0.0270048
	0.202703	-0.0239977	-0.038272	-0.0492211	-0.0595502	-0.0327711
	0.148649	-0.0245984	-0.058918	-0.0533599	-0.0452072	-0.0384499
	0.0945946	-0.0325447	-0.0494601	-0.0619195	-0.0383378	-0.0342903
	0.0405405	-0.0502749	-0.0341125	-0.0631821	-0.0361599	-0.0540221

## Sheet: Figure 9
(a) L/H = 0.50, Upstream					(b) L/H = 0.56, Upstream
D/H	Minimum	Average	Maximum		D/H	Minimum	Average	Maximum
0.5	17.7004	22.9091	28.1179		0.5	24.9779	27.887	30.7961
1.5	9.71669	14.6208	19.525		1.5	18.3313	21.249	24.1666
2.5	9.71669	11.5988	13.4809		2.5	17.2527	19.9363	22.6199
(c) L/H = 0.56, Downstream					(d) L/H = 0.56, Downstream
D/H	Minimum	Average	Maximum		D/H	Minimum	Average	Maximum
0.5	4.20536	10.5925	16.9797		0.5	8.56452	13.4522	18.3399
1.5	0.379437	7.85047	15.3215		1.5	15.4424	16.3475	17.2527
2.5	1.83577	8.33634	14.8369		2.5	10.9442	13.8534	16.7626

## Sheet: Figure 10
D/H = 1.5																		D/H = 2.5
Time = 0 [s]																		Time = 0 [s]
143.399	152.179	159.091	159.17	154.539	161.658	173.664	178.161	173.356	178.723	181.803	178.494	185.96	181.888	183.103	188.761	192.661		133.491	137.551	146.793	151.129	157.829	162.891	168.266	173.056	175.233	180.981	183.191	188.973	192	193.394	196.572	195.873	195.019
151.76	160.798	165.511	168.895	175.372	179.91	186.402	192.748	194.286	190.819	193.1	193.436	192.942	196.17	198.592	200.501	200.778		138.114	141.872	147.573	154.647	160.032	163.043	169.082	175.475	182.894	187.573	187.766	195.624	198.729	198.551	201.57	204.831	204.831
153.813	159.989	165.484	170.609	176.6	180.545	188.946	192.295	194.203	193.566	197.667	196.713	196.026	198.853	200.457	201.711	201.456		141.793	146.595	152.568	156.228	158.883	163.676	171.716	180.342	186.627	189.213	187.91	192.324	197.038	198.914	202.99	208.696	208.11
151.805	156.043	164.744	170.814	176.872	183.164	187.53	189.069	189.243	194.411	197.25	196.771	200.573	202.874	205.075	206.922	202.053		134.08	140.53	150.869	154.488	158.086	167.321	176.804	181.188	183.914	187.564	189.241	190.637	193.341	194.872	199.696	204.038	206.884
144.532	153.59	160.154	168.501	179.405	182.502	185.45	188.563	187.909	194.474	196.19	197.426	199.253	204.332	207.695	207.743	198.886		130.41	137.987	150.451	158.423	163.391	173.441	181.992	181.728	182.732	187.323	189.935	186.034	185.547	175.647	181.946	191.929	200.006
140.41	151.183	155.064	159.017	169.905	177.873	180.954	184.493	186.592	188.532	188.355	178.312	167.131	175.954	181.318	189.708	187.851		132.98	136.336	149.317	158.372	168.528	173.897	173.278	164.006	155.182	152.982	162.215	157.546	139.085	113.433	127.25	147.297	156.245
130.288	139.569	150.06	156.667	162.618	174.64	174.047	170.838	160.081	165.444	169.496	137.17	125.741	133.347	135.151	140.886	152.751		131.191	132.85	141.62	153.693	164.283	155.129	131.072	120.986	98.3294	89.3489	105.778	75.9378	81.2347	49.5464	48.8784	53.7333	77.2407
123.291	136.039	149.495	111.093	79.8904	87.7972	93.4166	97.8398	80.3118	51.3683	35.4782	46.2315	70.4316	66.862	66.4058	77.6661	70.6362		101.894	119.975	145.312	135.182	99.7006	60.9864	45.3786	15.2892	2.86881	-10.5282	-12.0916	-9.06665	-0.792748	31.5365	36.9251	19.963	22.5653
42.4957	8.22661	4.55852	13.858	13.6931	6.98971	10.9511	25.1778	20.4334	14.3995	13.9918	23.8816	28.7992	24.2793	29.3968	46.6559	51.4398		85.3963	88.6663	45.4337	40.9957	13.308	6.78574	-0.209576	-20.816	-14.5258	-17.4969	-17.0362	-16.5046	-14.0719	4.03924	6.87225	-10.8171	-1.80346
4.40287	0.124558	1.85754	7.05905	-0.265083	-0.778069	1.82546	0.431087	6.68183	5.07779	2.70778	14.4136	18.1901	12.3976	6.4239	6.72438	14.8467		79.8144	39.9421	1.36423	-1.56921	-11.7483	-13.0542	-21.0518	-23.7502	-20.7607	-24.3294	-31.7801	-32.8055	-22.2662	-22.9432	-28.0658	-28.4961	-11.4595
1.28408	0.415647	3.12586	6.5952	-0.847688	-0.779113	-3.08422	-9.45948	-13.9475	-6.56199	-7.27248	-6.3037	2.87579	-4.92446	0.179497	4.08927	4.15574		54.8947	9.30668	-1.42748	-6.83357	-14.1436	-16.4571	-20.4579	-20.0936	-19.1936	-25.6996	-36.3352	-39.1544	-42.0827	-45.6297	-47.9418	-45.2398	-35.3098
0.489093	-0.298642	-2.25085	-0.288822	-3.42165	-9.27536	-14.0631	-15.0641	-20.3428	-10.2135	-5.70038	-9.27685	-5.52237	-7.35373	-0.0215479	11.292	1.40849		18.1881	-0.0835367	-7.65712	-16.3792	-21.7406	-30.9765	-30.4853	-27.485	-21.1001	-26.4713	-26.927	-24.4424	-44.1964	-48.3293	-46.9612	-48.3406	-42.981
-0.342524	-1.80082	-9.35695	-11.4104	-12.0507	-17.6424	-21.4969	-23.5743	-23.7549	-14.2374	-15.7794	-20.8674	-10.706	-8.42735	-13.9422	-10.6942	-11.0508		1.3898	-2.93082	-11.7135	-17.5581	-21.1595	-29.7104	-32.4827	-36.5151	-36.8811	-30.9991	-25.8919	-38.0093	-48.1889	-49.7845	-46.4149	-47.9443	-48.548
-0.754395	-2.95055	-9.51931	-23.921	-23.3938	-19.9904	-22.7692	-27.8681	-34.9241	-22.3085	-26.9636	-30.9819	-21.2712	-23.7094	-29.7199	-35.6776	-33.6277		-5.84477	-0.51702	-5.11878	-11.3333	-11.0801	-17.6611	-21.1319	-36.2577	-44.0106	-37.0296	-32.3068	-41.4733	-47.4639	-51.8234	-49.1586	-44.4187	-50.6595
-0.227206	-5.15701	-10.7624	-27.5493	-26.6146	-29.2736	-35.6987	-34.4477	-37.9326	-43.4635	-45.055	-41.5877	-43.3477	-50.986	-49.4115	-44.9743	-40.7004		-1.57325	-0.438497	-0.625121	-11.1365	-10.8961	-16.8183	-22.9469	-27.7781	-40.4085	-43.7099	-40.5502	-46.2929	-49.8536	-54.0029	-56.0618	-52.0757	-58.279
0.209422	-1.46384	-4.47744	-15.3628	-21.754	-40.0874	-42.6486	-44.8985	-40.5504	-52.623	-64.1797	-53.0642	-54.5029	-55.7254	-54.0053	-52.538	-45.0006		-1.99322	2.12918	5.69661	5.82998	-0.942617	-9.22806	-17.2565	-24.44	-35.4892	-44.2174	-45.9006	-57.544	-64.2092	-61.2005	-52.6602	-57.3062	-63.2964
1.01818	3.68373	2.07103	1.45051	-14.401	-36.5481	-38.7145	-38.3478	-38.8043	-52.4306	-62.4122	-67.8576	-68.2954	-62.347	-53.9931	-50.2911	-49.4792		-0.417838	0.404745	3.35945	22.2168	5.33574	2.18781	-3.91916	-13.975	-17.9813	-12.9011	-10.5489	-44.7951	-49.5239	-48.0126	-44.2737	-44.6304	-43.5226
Time = 1 [s]																		Time = 1 [s]
126.018	124.083	124.667	129.692	144.086	155.871	158.804	158.656	164.555	167.174	171.996	180.028	189.308	176.438	174.407	178.605	173.646		140.616	144.039	152.518	153.063	154.216	163.007	172.162	174.103	176.409	177.669	175.046	179.755	178.512	180.343	182.845	186.752	187.089
139.867	143.057	150.163	151.637	156.988	162.766	171.796	174.398	174.691	175.919	174.529	175.674	183.698	192.403	179.681	174.452	182.194		144.05	149.164	155.139	158.309	162.772	167.126	173.204	175.673	179.593	181.048	181.275	180.903	180.063	181.388	183.863	187.89	190.566
143.644	152.321	164.207	169.954	171.872	174.221	181.156	179.941	180.935	181.94	171.089	166.384	169.843	177.121	173.852	174.27	181.055		145.799	152.001	156.715	159.703	166.486	170.331	175.679	178.691	182.759	184.32	185.636	182.708	179.06	179.303	181.803	188.657	195.877
142.99	152.411	161.679	171.328	175.967	179.047	181.39	170.637	172.933	179.39	168.832	164.93	181.338	183.687	184.532	186.842	183.801		147.346	155.489	158.762	164.999	169.353	175.005	181.259	183.965	186.908	188.503	192.966	189.321	179.822	177.104	176.654	183.073	184.292
136.462	148.576	155.76	166.19	175.231	181.532	181.325	167.178	162.794	172.901	170.894	171.107	184.057	188.129	194.406	192.908	187.888		143.756	154.031	157.907	163.043	167.632	176.018	183.823	188.359	188.256	193.153	198.72	193.999	178.944	170.993	169.701	157.05	157.833
133.615	138.968	147.2	160.845	176.571	189.172	187.764	177.404	172.236	168.776	163.076	159.341	166.77	172.294	170.284	180.372	185.552		139.673	146.697	155.561	153.505	165.72	177.13	184.856	184.305	178.678	188.4	197.26	183.012	169.168	144.816	141.689	145.945	152.647
134.843	137.219	145.047	154.021	161.589	168.632	158.307	157.065	154.048	150.594	123.886	93.711	87.7169	109.477	93.7805	112.452	122.771		132.387	140.857	147.442	154.75	163.976	174.225	167.016	109.379	106.198	131.655	72.9414	88.1733	120.253	89.2966	81.1295	86.2872	101.869
136.555	152.231	131.512	102.41	120.428	53.6178	62.3755	75.2042	60.2083	95.0608	76.1361	53.4507	50.9319	52.5389	61.4363	72.5582	90.0796		119.421	125.604	143.994	124.66	100.056	55.1103	14.3023	40.0956	48.9704	48.1611	16.0505	13.6439	36.3743	24.9115	20.2004	15.9826	41.9523
89.3595	24.9405	22.5322	27.8422	2.6546	10.6468	9.50425	-2.86881	-3.77127	5.80704	12.9144	21.8072	31.2071	44.6924	48.1278	64.4578	80.0996		84.4266	106.182	82.5968	45.1159	32.4263	-7.80122	-24.1346	-28.6909	-15.5343	-14.7952	-29.0547	-15.4581	0.797852	5.36706	-0.0585479	-16.1595	-15.4532
13.034	0.196212	-0.475742	-3.86301	-3.38437	1.72942	0.543569	-7.64642	-6.05766	2.72327	-1.17364	3.82778	36.9077	64.2421	57.0367	63.5092	79.1822		66.5701	34.4722	3.66543	0.705371	-5.87103	2.37956	-21.1642	-25.7664	-22.7301	-33.0812	-42.6901	-32.2081	-22.9148	-0.329778	8.15046	-0.714624	-17.1564
6.7869	0.509365	-1.27596	-8.58039	-10.3983	-3.24006	-3.03414	-6.04789	-5.73978	-7.1479	-15.6378	-17.3315	1.85108	49.4041	41.5578	39.3738	50.3017		36.5656	5.39323	1.6488	-0.108783	-7.85005	-10.7275	-23.0755	-22.2893	-20.0694	-30.4709	-29.9961	-21.1644	-13.357	4.16292	3.11629	-9.02151	-19.0469
3.28912	0.261113	-4.56145	-12.4483	-12.6139	-11.9251	-7.65081	-5.13237	-10.6471	-18.9059	-21.7254	-35.2128	-34.4601	-9.95053	-12.4636	4.62926	11.0784		29.9303	1.35708	0.423496	-3.2774	-16.183	-26.8673	-13.3385	-22.3634	-30.687	-34.0004	-30.5048	-19.5078	-10.91	-5.38278	-7.21904	-19.7458	-20.51
2.13896	-5.74854	-13.6703	-15.276	-25.9044	-22.1622	-15.8172	-20.7198	-23.0367	-25.5299	-18.4772	-26.1023	-39.4771	-34.9221	-36.1236	-30.0896	-25.6374		22.1029	0.316839	-2.61602	-8.04487	-21.5546	-32.3313	-18.0177	-27.8645	-32.1547	-28.2874	-20.4181	-24.4471	-28.7382	-31.5995	-26.004	-17.34	-20.4919
-3.50147	-13.0347	-17.7159	-26.2313	-35.7096	-30.4661	-23.1972	-23.0748	-17.9788	-20.1937	-16.6565	-20.6652	-45.1942	-42.4074	-39.5439	-47.7086	-44.041		3.6867	-3.61824	-8.45606	-19.3362	-38.2955	-39.2658	-41.2267	-41.2806	-37.2273	-30.4212	-26.194	-27.0331	-39.1456	-44.8221	-35.1701	-21.6068	-21.9665
-4.95216	-12.4462	-29.9971	-48.6632	-38.2949	-34.0101	-35.2781	-21.1019	-17.0563	-19.5878	-21.3707	-26.1515	-33.7096	-30.6914	-39.8531	-50.7239	-52.8218		0.926005	-7.83477	-25.1104	-31.8592	-31.3284	-33.5208	-33.868	-44.5321	-49.3263	-44.4401	-41.5376	-36.0716	-41.2151	-52.1441	-46.6151	-34.0862	-21.5747
-0.274439	-0.982426	-3.0843	-16.1848	-16.1142	-26.5809	-35.1857	-28.0042	-29.6732	-32.6527	-33.8779	-31.7461	-41.3314	-43.0291	-39.3452	-46.9032	-50.205		6.19006	0.679738	-10.0477	-20.0553	-5.76536	-12.2474	-18.2996	-35.5448	-41.5329	-45.2596	-40.5828	-29.239	-35.1813	-50.965	-44.6961	-38.8191	-28.9953
4.15107	10.9038	13.8096	11.1062	1.74397	-12.9331	-18.8987	-22.0711	-30.5508	-48.5721	-40.1318	-35.245	-43.5437	-45.6596	-43.7235	-48.7731	-47.6511		-0.309068	4.67727	9.63027	12.2812	9.38986	-5.32926	-8.8241	-4.40685	-17.0514	-25.3311	-25.5722	-23.0584	-25.9134	-38.5503	-41.1393	-38.3748	-39.5981
Time = 2 [s]																		Time = 2 [s]
118.198	131.637	136.585	147.131	150.862	155.736	158.243	173.324	172.38	176.644	184.613	191.025	192.375	188.555	188.189	191.423	192.53		134.601	142.599	151.703	154.536	157.289	158.882	164.003	168.072	171.318	175.183	179.161	180.704	184.168	189.531	189.02	188.504	188.385
129.11	134.239	140.976	156.146	167.982	175.231	182.853	186.973	189.913	192.35	196.315	197.956	197.405	196.906	197.909	200.493	203.633		138.578	145.377	153.064	157.223	162.006	165.905	171.641	174.793	179.692	179.89	181.332	183.859	187.768	191.246	189.807	190.206	191.238
136.895	144.003	153.06	165.946	174.584	179.451	186.297	187.096	189.809	194.957	197.162	197.749	198.098	196.737	196.801	199.594	201.669		142.927	147.142	152.093	159.255	166.822	173.297	179.278	185.764	185.943	185.186	185.858	189.081	193.548	196.111	196.591	195.445	193.604
150.291	164.811	168.694	173.08	177.868	180.379	183.625	184.246	191.809	193.417	192.26	187.971	190.246	191.219	188.697	192.381	195.873		139.845	144.2	150.078	159.772	167.963	174.102	182.03	187.36	187.54	189.88	192.238	192.345	195.32	201.459	205.326	205.519	200.027
148.644	159.844	164.715	172.919	177.812	177.021	184.796	194.505	202.099	200.366	193.84	186.678	187.101	187.521	184.673	187.928	186.711		133.767	138.299	147.512	155.904	166.9	177.193	186.561	191.068	192.568	193.784	193.834	188.526	190.341	194.348	191.273	195.118	200.251
136.568	145.22	153.94	164.824	165.37	162.762	180.76	193.785	194.329	187.934	181.274	177.085	176.905	179.342	175.817	179.743	173.425		123.813	132.197	146.873	149.074	162.461	176.26	183.846	189.546	189.076	187.874	181.083	169.994	158.41	153.764	154.414	157.875	167.308
130.06	140.669	150.929	159.703	149.805	146.06	138.091	128.644	127.367	137.247	139.639	129.792	118.362	145.297	147.621	157.186	149.351		116.723	129.914	143.128	148.077	147.172	152.956	151.371	141.027	140.7	122.052	119.254	125.328	112.393	113.865	125.383	128.661	122.975
124.12	139.14	137.472	105.654	74.897	66.6875	47.2286	44.0769	47.3574	42.9934	59.3468	84.1971	80.4829	82.1833	72.856	67.5113	92.3919		110.041	127.374	152.517	111.717	87.886	82.6447	29.2545	39.5556	60.1575	52.0268	68.2074	89.6522	88.0334	91.0702	69.2785	77.422	83.8747
77.8968	13.2357	12.8739	17.7919	19.9779	22.8518	18.6286	13.9608	10.5174	22.102	22.3268	28.7261	32.1726	30.6783	27.1136	30.0077	53.7888		68.4686	57.6654	27.0057	19.4147	20.4015	11.1676	0.233972	-1.65697	-17.81	-17.4113	-1.52308	11.4023	8.84233	16.33	21.3863	19.2201	23.0387
23.3115	2.65819	3.37672	10.7872	4.93896	0.673938	5.87948	-9.07344	-6.86068	-6.93914	-5.25002	17.2683	19.1148	16.1677	15.026	23.5397	31.5246		36.5314	10.638	4.94762	3.74583	5.128	1.86366	-0.192758	-2.96683	-16.7878	-18.814	-6.0285	1.23287	-0.710333	-0.207914	-0.057736	-6.2388	-8.72432
3.19579	0.206084	0.766252	8.67799	-0.756135	-6.51981	-4.5774	-14.7441	-9.93376	-11.5717	-10.9603	-0.054295	4.98402	7.62264	15.8434	20.4037	8.78304		15.584	2.36743	1.51513	-1.31396	-11.204	-17.6725	-14.8982	-9.45852	-8.53278	-11.8509	-3.50288	-13.4974	-18.2018	-18.4074	-19.9122	-15.4681	-16.4712
0.876336	0.320731	-0.697613	-3.56048	-9.10424	-13.8277	-17.5653	-15.0753	-4.09061	-12.7011	-15.0287	-4.10101	-4.22702	-15.4949	9.14922	24.4639	-0.894263		15.3052	1.99639	-0.340513	-14.869	-20.6529	-18.7482	-24.2704	-28.6819	-23.1304	-24.917	-26.2213	-25.0449	-30.5455	-37.6783	-33.9816	-35.7909	-42.4974
1.0388	-0.558673	-7.87101	-9.11077	-12.8533	-27.7235	-19.7838	-13.4653	-13.2121	-18.3333	-16.2995	-10.3226	-13.6048	-17.3427	-2.87926	-1.19336	-14.014		12.8779	1.16362	-8.08981	-18.3638	-19.9304	-17.5379	-25.5218	-26.9156	-27.0584	-33.8303	-46.9445	-48.6527	-41.125	-46.6725	-47.0199	-44.9006	-45.2305
-2.59522	-8.95828	-16.2908	-14.8998	-22.443	-30.6037	-20.6248	-15.672	-18.8345	-23.0018	-23.9019	-13.2021	-14.1071	-19.7991	-23.2275	-36.7992	-34.1802		8.08203	-3.14473	-14.6293	-20.1577	-21.3576	-25.4289	-26.0099	-27.956	-36.3567	-43.0925	-51.1621	-49.1196	-48.6863	-67.5982	-64.7685	-48.7524	-43.4633
-12.4318	-23.0281	-29.6654	-29.1973	-26.1013	-27.7899	-28.3012	-21.2185	-20.8237	-26.9586	-29.8155	-31.531	-28.0236	-30.9888	-37.7591	-48.963	-43.6114		1.08211	-8.13779	-11.0622	-13.2474	-18.2561	-26.5166	-27.8602	-34.2847	-38.948	-37.8442	-40.6368	-41.1162	-51.6089	-61.177	-64.182	-51.5228	-48.236
-9.34685	-16.9611	-26.1929	-28.4032	-26.7898	-26.3168	-24.5513	-25.9655	-34.3129	-47.1086	-41.9991	-42.6512	-47.6561	-41.0958	-43.9304	-47.8466	-43.7075		2.1914	-2.11043	-4.52484	-2.22893	-13.2858	-23.6914	-25.5198	-29.2386	-31.5425	-25.4573	-27.1671	-26.3531	-35.7526	-43.5427	-52.7023	-52.1563	-52.8618
-0.94598	1.49898	5.90354	-2.75558	-15.6773	-24.7072	-27.0263	-38.6282	-42.3051	-45.2119	-45.1802	-44.0466	-49.3906	-45.1851	-45.0952	-47.4926	-44.4997		0.336583	1.02356	3.95882	3.0107	4.20456	-10.2763	-15.6359	-18.169	-17.7692	-10.4431	-11.1459	-14.9104	-24.7433	-30.6328	-41.0881	-38.0469	-42.7379
Time = 3 [s]																		Time = 3 [s]
130.758	138.678	150.79	158.832	161.605	164.559	161.864	167.133	171.058	177.896	185.395	191.249	197.094	197.848	199.475	192.021	182.471		134.2	139.134	149.154	157.792	161.104	167.731	168.587	173.252	179.314	180.832	180.559	180.672	180.806	181.339	184.732	185.067	187.927
145.5	151.8	155.741	159.437	166.003	170.987	169.609	171.897	176.847	184.18	193.228	197.667	200.735	205.208	207.692	205.674	203.041		138.145	141.952	147.261	156.764	161.84	168.821	172.942	177.618	177.554	177.514	178.988	181.972	182.919	184.722	186.052	188.234	193.17
149.414	154.243	156.398	161.661	170.134	177.38	179.661	184.53	187.99	191.665	196.639	198.722	200.647	204.471	206.89	205.524	200.389		135.277	142.155	148.171	155.199	162.329	168.453	173.745	179.625	180.056	181.006	181.621	184.506	185.689	186.326	186.07	192.043	199.031
149.822	154.412	159.475	166.352	174.495	183.145	190.966	194.795	193.196	195.059	196.881	199.709	205.051	210.182	210.44	206.05	198.374		133.397	141.984	150.315	156.506	161.264	170.185	176.3	182.789	185.572	187.741	190.2	192.595	187.997	184.077	184.761	188.025	195.539
147.245	152.956	160.817	169.148	175.285	182.974	193.506	195.154	195.246	196.512	194.816	198.074	207.369	213.178	209.399	202.086	193.349		132.195	139.809	143.318	152.309	157.009	167.718	176.447	181.71	187.213	188.083	194.87	198.612	191.221	173.471	167.708	151.3	139.22
138.91	148.33	160.238	166.351	170.856	179.589	187.45	185.619	177.187	171.448	168.928	170.712	182.389	176.956	175.754	186.068	184.451		126.337	136.261	144.269	151.552	152.757	162.514	173.841	179.204	177.18	162.242	156.434	163.25	164.511	140.03	126.986	101.416	88.5558
129.085	144.008	152.123	158.734	158.919	146.711	142.311	142.983	132.113	112.946	106.543	112.271	122.868	131.89	140.919	150.123	136.906		122.477	138.833	147.374	154.48	157.324	162.122	144.925	117.737	102.62	87.0461	38.6867	55.531	90.9398	63.116	48.2815	26.8585	30.1693
129.036	156.632	155.221	130.807	108.445	80.3551	55.0608	39.5396	34.0061	43.3754	46.2619	59.7971	81.7731	85.368	75.3581	72.3099	83.5594		114.452	140.181	158.696	138.864	44.6762	22.1174	11.3033	21.0043	21.4036	12.7476	-9.17185	-21.6647	-3.42513	15.0251	12.4181	-6.59026	-12.9157
119.434	30.9728	31.6855	44.121	31.273	18.6968	15.3843	8.00891	4.59216	12.0374	24.7253	25.0181	21.0812	20.0686	17.9809	14.7126	50.731		107.582	111.31	16.5645	11.542	-5.09357	-10.6158	-12.8978	-24.3753	-23.0889	-21.6529	-25.8706	-26.1051	-28.5989	-24.7409	-22.5846	-23.2681	-15.7967
13.0051	1.1804	0.420931	2.46375	-1.51641	0.666786	-0.612336	-13.2963	-14.9417	-4.7282	7.8465	0.857907	-0.899972	3.97426	6.71665	7.15975	14.0967		104.34	55.9245	1.87485	1.06363	-12.819	-17.0026	-19.9982	-32.7876	-23.4799	-21.5676	-32.4571	-26.5109	-25.6485	-31.5945	-33.047	-27.9555	-18.6038
3.36487	0.302431	-0.724071	-16.9014	-12.3766	-7.94304	-11.1905	-18.4052	-12.3443	-3.95614	-1.23632	-6.14999	-5.44414	-3.56855	-6.03588	-12.3804	-9.86055		64.062	2.58687	0.00104389	-2.43928	-14.2207	-26.7266	-32.4015	-32.399	-26.4636	-37.0042	-44.0177	-31.3797	-29.2596	-33.7529	-30.3058	-32.2569	-54.3007
1.80201	-1.12871	-7.8095	-19.7469	-18.878	-12.1294	-11.6773	-15.1528	-13.3389	-8.12817	9.78713	-1.35536	-14.1592	-7.26815	-13.0013	-25.2872	-16.1548		29.2159	0.780015	-4.87771	-14.3645	-22.925	-31.8113	-32.7302	-31.096	-32.4469	-35.0774	-27.8318	-21.8427	-26.8464	-32.3285	-30.4873	-33.5344	-34.8544
-0.699262	-3.91321	-13.8047	-18.4615	-24.5224	-24.8872	-24.5861	-16.4293	-18.9292	-18.8946	-0.718039	-17.3602	-38.23	-20.8418	-14.8024	-18.8402	-19.2935		17.104	1.14713	-2.63594	-11.7095	-18.3916	-29.7789	-33.4877	-33.8482	-35.5962	-29.61	-18.2227	-22.6069	-27.0416	-28.9886	-32.9201	-32.8587	-35.2995
-3.0982	-9.65713	-16.0686	-18.0626	-24.9585	-29.4928	-28.1651	-22.3611	-26.2964	-31.9838	-32.4624	-41.3928	-48.8333	-38.2528	-29.9055	-22.6096	-24.8366		6.71797	0.445856	1.86702	-3.90939	-11.9829	-27.4919	-39.5516	-43.8833	-35.4171	-35.5054	-35.9468	-32.8948	-32.0282	-46.4472	-40.6354	-33.7319	-45.0046
-2.41817	-14.8264	-27.8066	-23.1647	-22.4159	-29.9761	-33.2106	-32.3818	-24.9344	-26.3535	-32.5654	-26.1261	-45.8626	-52.0327	-44.3946	-42.9219	-35.6951		3.44476	-1.66709	-5.09147	-6.53438	-17.4103	-31.7257	-38.1768	-35.1739	-31.135	-29.182	-33.7794	-37.7015	-35.2202	-41.6536	-42.5366	-37.4902	-40.0534
-2.33923	-2.57995	-6.9163	-3.89639	-3.95419	-18.8259	-36.5702	-37.9857	-23.1033	-25.0508	-45.895	-48.1396	-56.146	-58.2555	-52.5527	-49.8798	-43.6873		-4.04908	-1.63402	-1.83889	-2.27623	-13.211	-27.3489	-26.7077	-28.5246	-23.3985	-21.899	-30.032	-41.3201	-39.3553	-33.5421	-30.9066	-31.9259	-32.5218
1.04645	5.47329	13.1673	-0.0204009	-2.29919	-14.2193	-30.1816	-38.5138	-30.4276	-43.1473	-62.0313	-68.1104	-71.0199	-62.342	-55.8206	-54.6035	-54.2942		-2.94526	-1.04878	0.329469	1.91213	6.70384	-0.219371	-14.7897	-24.9423	-10.7578	-8.55419	-18.76	-30.6564	-32.2551	-29.5346	-25.461	-25.155	-29.7907
Time = 4 [s]																		Time = 4 [s]
129.755	137.546	150.496	155.893	151.653	151.832	162.9	168.638	168.834	166.15	167.586	168.878	169.534	172.863	180.096	181.404	182.684		141.312	148.81	155.195	159.943	166.673	168.707	174.58	180.431	184.434	187.586	189.92	192.557	194.044	196.479	196.053	194.737	193.199
142.391	149.575	159.819	164.341	165.287	169.403	176.758	178.617	179.301	180.236	179.971	180.643	183.761	184.859	187.058	189.429	194.868		146.651	153.8	156.066	162.525	166.344	170.373	175.133	180.266	185.492	189.308	192.604	196.157	201.092	202.345	201.908	199.528	196.419
140.548	147.964	160.88	166.017	167.414	173.052	179.657	181.299	183.415	185.274	185.6	189.565	193.803	190.049	193.889	199.362	205.782		149.503	154.36	158.135	161.445	165.68	171.056	174.447	177.933	182.257	187.674	191.845	200.048	206.416	209.949	209.178	205.114	201.741
144.374	154.579	162.144	167.931	174.104	179.202	186.613	192.606	193.725	191.746	193.496	196.008	198.719	202.07	206.514	207.288	209.366		145.951	151.683	158.575	161.704	167.275	172.377	174.988	176.647	179.158	184.834	188.732	201.213	207.428	210.717	209.871	207.185	205.906
147.728	154.873	159.232	167.687	173.953	180.295	187.774	191.481	196.524	194.801	189.792	195.545	195.682	194.192	190.984	181.401	182.52		141.507	147.011	153.205	163.11	170.872	176.177	180.514	180.304	174.763	174.871	182.415	188.819	188.944	198.821	208.342	207.52	199.369
147.001	142.374	153.108	163.714	168.779	167.192	176.695	182.649	184.66	183.16	177.582	182.279	169.775	139.661	126.861	116.26	105.242		135.584	141.26	149.473	159.884	171.511	178.001	185.758	191.48	177.341	158.467	149.478	144.212	142.478	150.734	181.578	197.404	178.816
140.119	144.175	154.151	157.134	163.49	149.485	140.579	147.247	147.332	115.151	129.55	143.425	110.074	86.7409	76.7375	52.9473	40.1045		131.173	134.314	146.987	157.232	165.108	164.338	159.39	167.351	153.169	115.514	80.8292	66.5144	64.847	87.7466	75.1745	50.3989	44.7786
128.569	150.286	133.554	96.8436	91.2639	84.487	56.9377	44.7938	40.7096	45.9038	44.2171	22.6084	30.8701	33.4802	27.9484	27.206	24.1843		115.036	128.607	144.317	133.653	73.5726	32.2404	14.3785	27.0809	26.6564	15.2734	16.3849	18.8223	9.72904	21.7688	39.6765	27.0543	20.3413
109.134	12.3289	9.42738	15.0108	20.5492	16.2794	15.3486	16.4359	-4.15543	-6.39671	6.52842	6.59699	7.3601	6.62981	3.51276	12.6955	16.8702		104.408	129.334	39.2347	7.89517	3.83143	-11.3071	-18.5337	-16.3025	-4.37114	-5.64462	-10.9682	-9.43604	-11.6843	-15.5577	-14.0726	-6.22921	-10.7187
33.8228	1.21885	1.95864	6.29295	-1.17089	-2.95457	-0.776007	-0.181005	-17.3445	-18.1268	-16.8628	-12.4334	-7.80921	-5.4802	-5.94916	-4.33578	-8.44308		89.5713	57.3625	-0.84926	-4.04605	-9.76912	-15.3124	-19.6648	-19.9487	-20.1372	-27.1262	-33.3582	-41.4255	-32.4659	-29.4066	-35.5573	-26.2125	-33.451
7.54313	-0.576419	-0.727254	-2.18978	-5.09619	-5.17648	-5.39635	-7.3942	-15.0111	-18.5152	-21.8662	-24.9041	-19.7503	-11.3397	-11.4062	-1.67646	-13.452		74.3852	6.97447	-3.46942	-4.66996	-5.63654	-12.93	-16.8113	-20.1977	-28.2136	-38.4765	-37.2717	-43.8912	-42.4741	-33.5292	-35.7763	-41.7431	-34.4368
0.731236	-3.2983	-12.4579	-9.49541	-10.5302	-14.6329	-18.0045	-18.0006	-13.9187	-16.3477	-19.7798	-18.6465	-15.2432	-12.0091	-8.6518	-5.33274	-5.41335		45.9849	-1.03404	-3.35423	-5.26332	-6.38325	-12.5385	-19.7479	-24.3972	-29.4633	-34.4962	-32.5496	-36.2273	-41.2262	-36.0722	-35.2721	-37.3213	-27.2542
-0.812337	-3.9582	-19.3004	-20.2556	-22.5294	-24.6865	-23.862	-22.3473	-17.0831	-16.6373	-15.6688	-15.9014	-15.1814	-14.0991	-17.1752	-17.3104	-3.0249		30.2338	-0.471682	-5.29399	-10.4366	-12.5613	-19.0424	-27.2146	-26.0577	-27.6704	-27.826	-27.2065	-28.5719	-31.8343	-37.6447	-39.511	-32.0409	-28.2811
-1.57845	-5.19786	-15.7787	-20.3613	-28.0355	-31.2268	-31.4256	-21.155	-26.6514	-24.3224	-23.7095	-22.7516	-14.8194	-8.51162	-8.76107	-11.7905	-10.4317		-0.989154	1.16848	-8.04225	-13.9462	-17.4703	-17.9765	-21.7548	-26.3096	-30.6738	-27.5146	-27.0382	-31.4062	-32.0412	-35.8298	-36.5955	-28.0323	-33.8784
-1.45254	-6.56623	-10.1515	-13.0909	-24.392	-29.0935	-31.4179	-26.9783	-30.4745	-32.1181	-32.2933	-25.1799	-14.6305	-4.23149	-7.27285	-14.2609	-22.1006		0.924909	2.10419	-3.11986	-5.25496	-15.2339	-21.4322	-27.3472	-27.1594	-33.2247	-34.0021	-37.1067	-42.8588	-36.7315	-34.3745	-35.1841	-28.6743	-30.8322
-0.177448	0.484699	2.05958	-5.01701	-22.6379	-23.2732	-24.933	-34.1779	-35.6571	-43.8674	-49.5456	-51.1034	-42.6658	-23.2788	-25.9178	-25.8172	-32.3584		-0.678797	-2.17433	-4.74066	-7.04974	-11.8392	-27.6693	-31.9325	-26.7481	-27.1364	-34.6897	-37.3982	-39.103	-34.2627	-31.1085	-32.9451	-27.6321	-27.5926
2.14595	6.71201	14.8516	12.7669	-0.83096	-18.5237	-17.6636	-21.4201	-35.5034	-49.0649	-56.2754	-59.1908	-57.4635	-51.8301	-46.433	-43.2055	-41.1719		0.982491	-3.43147	-8.45998	-7.07374	-11.3623	-20.9889	-23.7412	-21.4516	-20.2612	-28.2078	-30.696	-28.3535	-27.1372	-26.3159	-26.1465	-21.1736	-22.6174

## Sheet: Figure 11
Time [s] D/H	0	0.01	0.02	0.03	0.04	0.05	0.06	0.07	0.08	0.09	0.1	0.11	0.12	0.13	0.14	0.15	0.16	0.17	0.18	0.19	0.2	0.21	0.22	0.23	0.24	0.25	0.26	0.27	0.28	0.29	0.3	0.31	0.32	0.33	0.34	0.35	0.36	0.37	0.38	0.39	0.4	0.41	0.42	0.43	0.44	0.45	0.46	0.47	0.48
1.5	0.0556068	0.045383	0.0464904	0.051357	0.0448648	0.0428556	0.0375775	0.033538	0.0388973	0.028822	0.0347972	0.0261128	0.0305614	0.0328739	0.0362865	0.0352021	0.0376645	0.042645	0.0422365	0.0388341	0.0380222	0.0457422	0.045108	0.0511564	0.0527905	0.0572052	0.0562963	0.0578145	0.0562961	0.0568857	0.0612206	0.0676238	0.0634388	0.0651784	0.0680151	0.0682284	0.0638148	0.071153	0.0734333	0.0754646	0.0719586	0.0674044	0.061958	0.0684598	0.0580159	0.0541828	0.0452993	0.0555222	0.0493787
2.5	0.0283698	0.0199965	0.0237234	0.0150455	0.0203741	0.024486	0.0270103	0.0333585	0.0386675	0.03725	0.0383952	0.0410073	0.0453443	0.0576572	0.0430748	0.0533286	0.0485293	0.0434491	0.0442156	0.050645	0.0493302	0.0378876	0.0314252	0.0437668	0.0415617	0.0477874	0.0473215	0.0335925	0.0278217	0.0217093	0.0180302	0.010522	0.00379032	0.00606925	-0.00529884	-0.00224686	0.000357442	0.00196863	0.0121252	0.0166911	0.0195029	0.0129255	0.010583	0.0138351	0.0215254	0.0181083	0.025196	0.0229564	0.0233884
[truncated: 451 more columns]
